# Supplementary material for: Di-μ-chlorido-bis­[diacetonitrile­chlorido­oxidovanadium(IV)]
Source: Acta Crystallogr Sect E Struct Rep Online. 2011 Sep 17;67(Pt 10):m1398. doi: 10.1107/S1600536811037184 (PMC3201240; doi:10.1107/S1600536811037184)
Supplement: Supplementary file 1 [file e-67-m1398-sup1.cif]

##############################################################################
#                                                                            #
# This CIF contains the data in a paper accepted for publication in          #
# Acta Crystallographica Section E. It conforms to the requirements of       #
# Notes for Authors for Acta Crystallographica Section E, and has been       #
# peer reviewed under the auspices of the IUCr Commission on Journals.       #
#                                                                            #
# Full details of the Crystallographic Information File format               #
# are given in the paper "The Crystallographic Information File (CIF):       #
# a New Standard Archive File for Crystallography" by S. R. Hall, F. H.      #
# Allen and I. D. Brown [Acta Cryst. (1991), A47, 655-685].                  #
#                                                                            #
# The current version of the core CIF dictionary is obtainable from          #
# ftp://ftp.iucr.org/pub/cif_core.dic.                                       #
#                                                                            #
# Software is freely available for graphical display of the structure(s)     #
# in this CIF. For information consult the CIF software page                 #
# http://www.iucr.org/resources/cif/software.                                #
#                                                                            #
# This file may be used for bona fide research purposes within the           #
# scientific community so long as proper attribution is given to the journal # 
# article from which it was obtained.                                        #
#                                                                            #
##############################################################################
data_I
_audit_creation_method     SHELXL-97
_chemical_name_systematic
;
Di-\m-chlorido-bis[diacetonitrilechloridooxidovanadium(IV)]
;
_chemical_name_common     ?
_chemical_formula_moiety     'C8 H12 Cl4 N4 O2 V2'
_chemical_formula_sum     'C8 H12 Cl4 N4 O2 V2'
_chemical_formula_iupac     '[V2 Cl4 O2 (C2 H3 N)4]'
_chemical_formula_weight     439.90
_chemical_melting_point     ?
_symmetry_cell_setting     triclinic
_symmetry_space_group_name_H-M     'P -1'
_symmetry_space_group_name_hall     '-P 1'
loop_
    _symmetry_equiv_pos_as_xyz
    'x, y, z'
    '-x, -y, -z'
_cell_length_a     7.0242(6)
_cell_length_b     8.1388(6)
_cell_length_c     8.7118(5)
_cell_angle_alpha     86.536(6)
_cell_angle_beta     66.806(7)
_cell_angle_gamma     74.374(7)
_cell_volume     440.28(6)
_cell_formula_units_Z     1
_cell_measurement_reflns_used     5307
_cell_measurement_theta_min     3.26
_cell_measurement_theta_max     25.0
_cell_measurement_temperature     120(2)
_exptl_crystal_description     block
_exptl_crystal_colour     blue
_exptl_crystal_size_max     0.30
_exptl_crystal_size_mid     0.20
_exptl_crystal_size_min     0.15
_exptl_crystal_density_diffrn     1.659
_exptl_crystal_density_meas     ?
_exptl_crystal_density_method     'not measured'
_exptl_crystal_F_000     218
_exptl_absorpt_coefficient_mu     1.670
_exptl_absorpt_correction_type     multi-scan
_exptl_absorpt_process_details
;
(CrysAlis RED; Oxford Diffraction, 2009)
;
_exptl_absorpt_correction_T_min     0.804
_exptl_absorpt_correction_T_max     1.000
_exptl_special_details
;
empirical absorption correction using spherical harmonics,
implemented in SCALE3 ABSPACK scaling algorithm
;
_diffrn_ambient_temperature     120(2)
_diffrn_radiation_type     MoK\a
_diffrn_radiation_wavelength     0.7107
_diffrn_radiation_source     'Enhance (Mo) X-ray Source'
_diffrn_radiation_monochromator     graphite
_diffrn_measurement_device_type     'Oxford Diffraction Xcalibur Sapphire2'
_diffrn_measurement_method     \w
_diffrn_detector_area_resol_mean     8.4
_diffrn_reflns_number     1550
_diffrn_reflns_av_R_equivalents     0.0000
_diffrn_reflns_av_sigmaI/netI     0.0132
_diffrn_reflns_theta_min     3.26
_diffrn_reflns_theta_max     25.00
_diffrn_reflns_theta_full     25.00
_diffrn_measured_fraction_theta_max     0.994
_diffrn_measured_fraction_theta_full     0.994
_diffrn_reflns_limit_h_min     -7
_diffrn_reflns_limit_h_max     8
_diffrn_reflns_limit_k_min     -9
_diffrn_reflns_limit_k_max     9
_diffrn_reflns_limit_l_min     -9
_diffrn_reflns_limit_l_max     10
_diffrn_standards_number     0
_diffrn_standards_interval_count     .
_diffrn_standards_interval_time     .
_diffrn_standards_decay_%     ?
_refine_special_details
;
Refinement of <i>F</i>^2^ against ALL reflections. The weighted <i>R</i>-factor
<i>wR</i> and goodness of fit <i>S</i> are based on <i>F</i>^2^, conventional
<i>R</i>-factors <i>R</i> are based on <i>F</i>, with <i>F</i> set to zero for
negative <i>F</i>^2^. The threshold expression of <i>F</i>^2^ >
\s(<i>F</i>^2^) is used only for calculating <i>R</i>-factors(gt) <i>etc</i>.
and is not relevant to the choice of reflections for refinement.
<i>R</i>-factors based on <i>F</i>^2^ are statistically about twice as large
as those based on <i>F</i>, and <i>R</i>- factors based on ALL data will be
even larger.
;
_reflns_number_total     1550
_reflns_number_gt     1432
_reflns_threshold_expression     I>2sigma(I)
_refine_ls_structure_factor_coef     Fsqd
_refine_ls_matrix_type     full
_refine_ls_R_factor_all     0.0335
_refine_ls_R_factor_gt     0.0314
_refine_ls_wR_factor_gt     0.1025
_refine_ls_wR_factor_ref     0.1031
_refine_ls_goodness_of_fit_ref     1.248
_refine_ls_restrained_S_all     1.248
_refine_ls_number_reflns     1550
_refine_ls_number_parameters     94
_refine_ls_number_restraints     0
_refine_ls_hydrogen_treatment     constr
_refine_ls_weighting_scheme     calc
_refine_ls_weighting_details
         'calc w=1/[\s^2^(Fo^2^)+(0.0397P)^2^+1.0484P] where P=(Fo^2^+2Fc^2^)/3'
_atom_sites_solution_hydrogens     geom
_atom_sites_solution_primary     direct
_atom_sites_solution_secondary     difmap
_refine_ls_shift/su_max     0.000
_refine_ls_shift/su_mean     0.000
_refine_diff_density_max     0.469
_refine_diff_density_min     -0.511
_refine_ls_extinction_method     none
_refine_ls_extinction_coef     ?
loop_
    _atom_type_symbol
    _atom_type_description
    _atom_type_scat_dispersion_real
    _atom_type_scat_dispersion_imag
    _atom_type_scat_source
    'C' 'C' 0.0033 0.0016
                         'International Tables Vol C Tables 4.2.6.8 and 6.1.1.4'
    'H' 'H' 0.0000 0.0000
                         'International Tables Vol C Tables 4.2.6.8 and 6.1.1.4'
    'N' 'N' 0.0061 0.0033
                         'International Tables Vol C Tables 4.2.6.8 and 6.1.1.4'
    'O' 'O' 0.0106 0.0060
                         'International Tables Vol C Tables 4.2.6.8 and 6.1.1.4'
    'Cl' 'Cl' 0.1484 0.1585
                         'International Tables Vol C Tables 4.2.6.8 and 6.1.1.4'
    'V' 'V' 0.3005 0.5294
                         'International Tables Vol C Tables 4.2.6.8 and 6.1.1.4'
_computing_data_collection     'CrysAlis CCD (Oxford Diffraction, 2009)'
_computing_cell_refinement     'CrysAlis RED (Oxford Diffraction, 2009)'
_computing_data_reduction     'CrysAlis RED (Oxford Diffraction, 2009)'
_computing_structure_solution     'SHELXS97 (Sheldrick, 2008)'
_computing_structure_refinement
                            'SHELXL97 (Sheldrick, 2008) and PLATON (Spek, 2009)'
_computing_molecular_graphics     'Mercury (Macrae <i>et al.</i>,  2008)'
_computing_publication_material     'SHELXL97 (Sheldrick, 2008)'
loop_
    _atom_site_type_symbol
    _atom_site_label
    _atom_site_fract_x
    _atom_site_fract_y
    _atom_site_fract_z
    _atom_site_U_iso_or_equiv
    _atom_site_adp_type
    _atom_site_calc_flag
    _atom_site_refinement_flags
    _atom_site_occupancy
    _atom_site_symmetry_multiplicity
    _atom_site_disorder_assembly
    _atom_site_disorder_group
    V V1 0.58161(10) 0.06353(8) 0.67541(8) 0.0141(2) Uani d . 1 1 . .
    Cl Cl1 0.71230(14) -0.15703(11) 0.46017(11) 0.0172(2) Uani d . 1 1 . .
    Cl Cl2 0.38000(14) 0.30593(12) 0.85537(12) 0.0201(2) Uani d . 1 1 . .
    O O1 0.7642(4) -0.0069(3) 0.7454(3) 0.0192(6) Uani d . 1 1 . .
    N N2 0.7440(5) 0.2175(4) 0.5012(4) 0.0197(7) Uani d . 1 1 . .
    C C4 0.9873(6) 0.3945(5) 0.3008(5) 0.0228(8) Uani d . 1 1 . .
    H H4A 0.8981 0.5071 0.2916 0.034 Uiso calc R 1 1 . .
    H H4B 1.0645 0.3351 0.1901 0.034 Uiso calc R 1 1 . .
    H H4C 1.0911 0.4083 0.3448 0.034 Uiso calc R 1 1 . .
    C C2 0.1588(7) -0.2589(5) 1.0454(5) 0.0241(9) Uani d . 1 1 . .
    H H2A 0.0118 -0.2274 1.0500 0.036 Uiso calc R 1 1 . .
    H H2B 0.1555 -0.2385 1.1563 0.036 Uiso calc R 1 1 . .
    H H2C 0.2258 -0.3801 1.0105 0.036 Uiso calc R 1 1 . .
    N N1 0.3766(5) -0.0747(4) 0.8326(4) 0.0190(7) Uani d . 1 1 . .
    C C3 0.8514(6) 0.2950(5) 0.4132(5) 0.0193(8) Uani d . 1 1 . .
    C C1 0.2821(6) -0.1565(5) 0.9263(5) 0.0190(8) Uani d . 1 1 . .
loop_
    _atom_site_aniso_label
    _atom_site_aniso_U_11
    _atom_site_aniso_U_22
    _atom_site_aniso_U_33
    _atom_site_aniso_U_12
    _atom_site_aniso_U_13
    _atom_site_aniso_U_23
    V1 0.0142(3) 0.0150(3) 0.0125(3) -0.0029(2) -0.0051(3) -0.0007(2)
    Cl1 0.0173(4) 0.0172(5) 0.0155(5) -0.0002(3) -0.0071(4) -0.0039(3)
    Cl2 0.0191(5) 0.0192(5) 0.0197(5) -0.0014(4) -0.0066(4) -0.0054(4)
    O1 0.0197(14) 0.0202(14) 0.0188(14) -0.0028(11) -0.0100(11) -0.0016(11)
    N2 0.0180(16) 0.0195(17) 0.0177(17) -0.0033(14) -0.0039(14) -0.0002(14)
    C4 0.025(2) 0.024(2) 0.020(2) -0.0099(17) -0.0079(17) 0.0039(16)
    C2 0.025(2) 0.024(2) 0.023(2) -0.0136(17) -0.0040(17) 0.0005(17)
    N1 0.0219(16) 0.0209(17) 0.0135(16) -0.0070(14) -0.0051(14) -0.0010(14)
    C3 0.0182(19) 0.019(2) 0.020(2) 0.0008(16) -0.0096(17) -0.0040(16)
    C1 0.0200(19) 0.0182(19) 0.019(2) -0.0030(16) -0.0087(16) -0.0028(16)
_geom_special_details
;
All e.s.d.'s (except the e.s.d. in the dihedral angle between two l.s. planes)
are estimated using the full covariance matrix. The cell e.s.d.'s are taken
into account individually in the estimation of e.s.d.'s in distances, angles
and torsion angles; correlations between e.s.d.'s in cell parameters are only
used when they are defined by crystal symmetry. An approximate (isotropic)
treatment of cell e.s.d.'s is used for estimating e.s.d.'s involving l.s.
planes.
;
loop_
    _geom_bond_atom_site_label_1
    _geom_bond_atom_site_label_2
    _geom_bond_site_symmetry_2
    _geom_bond_distance
    _geom_bond_publ_flag
    V1 O1 . 1.588(3) ?
    V1 N1 . 2.085(3) ?
    V1 N2 . 2.086(3) ?
    V1 Cl2 . 2.3399(10) ?
    V1 Cl1 . 2.3969(10) ?
    V1 Cl1 2_656 2.6836(10) ?
    Cl1 V1 2_656 2.6836(10) ?
    N2 C3 . 1.139(5) ?
    C4 C3 . 1.453(6) ?
    C4 H4A . 0.9800 ?
    C4 H4B . 0.9800 ?
    C4 H4C . 0.9800 ?
    C2 C1 . 1.448(6) ?
    C2 H2A . 0.9800 ?
    C2 H2B . 0.9800 ?
    C2 H2C . 0.9800 ?
    N1 C1 . 1.138(5) ?
loop_
    _geom_angle_atom_site_label_1
    _geom_angle_atom_site_label_2
    _geom_angle_atom_site_label_3
    _geom_angle_site_symmetry_1
    _geom_angle_site_symmetry_3
    _geom_angle
    _geom_angle_publ_flag
    O1 V1 N1 . . 94.79(14) ?
    O1 V1 N2 . . 95.52(14) ?
    N1 V1 N2 . . 169.69(13) ?
    O1 V1 Cl2 . . 99.62(10) ?
    N1 V1 Cl2 . . 89.60(9) ?
    N2 V1 Cl2 . . 88.90(9) ?
    O1 V1 Cl1 . . 96.44(10) ?
    N1 V1 Cl1 . . 89.01(9) ?
    N2 V1 Cl1 . . 89.61(9) ?
    Cl2 V1 Cl1 . . 163.95(4) ?
    O1 V1 Cl1 . 2_656 174.92(10) ?
    N1 V1 Cl1 . 2_656 84.57(9) ?
    N2 V1 Cl1 . 2_656 85.15(9) ?
    Cl2 V1 Cl1 . 2_656 85.42(3) ?
    Cl1 V1 Cl1 . 2_656 78.53(4) ?
    V1 Cl1 V1 . 2_656 101.47(4) ?
    C3 N2 V1 . . 171.8(3) ?
    C3 C4 H4A . . 109.5 ?
    C3 C4 H4B . . 109.5 ?
    H4A C4 H4B . . 109.5 ?
    C3 C4 H4C . . 109.5 ?
    H4A C4 H4C . . 109.5 ?
    H4B C4 H4C . . 109.5 ?
    C1 C2 H2A . . 109.5 ?
    C1 C2 H2B . . 109.5 ?
    H2A C2 H2B . . 109.5 ?
    C1 C2 H2C . . 109.5 ?
    H2A C2 H2C . . 109.5 ?
    H2B C2 H2C . . 109.5 ?
    C1 N1 V1 . . 172.0(3) ?
    N2 C3 C4 . . 179.6(4) ?
    N1 C1 C2 . . 179.1(4) ?
loop_
    _geom_torsion_atom_site_label_1
    _geom_torsion_atom_site_label_2
    _geom_torsion_atom_site_label_3
    _geom_torsion_atom_site_label_4
    _geom_torsion_site_symmetry_1
    _geom_torsion_site_symmetry_2
    _geom_torsion_site_symmetry_3
    _geom_torsion_site_symmetry_4
    _geom_torsion
    _geom_torsion_publ_flag
    O1 V1 Cl1 V1 . . . 2_656 179.36(11) ?
    N1 V1 Cl1 V1 . . . 2_656 84.66(9) ?
    N2 V1 Cl1 V1 . . . 2_656 -85.13(9) ?
    Cl2 V1 Cl1 V1 . . . 2_656 -0.47(16) ?
    Cl1 V1 Cl1 V1 2_656 . . 2_656 0.0 ?
_iucr_refine_instructions_details
;
TITL vanad_1 in P-1
CELL 0.71073   7.0242   8.1388   8.7118  86.536  66.806  74.374
ZERR    1.00   0.0006   0.0006   0.0005   0.006   0.007   0.007
LATT  1
SFAC C H N O CL V
UNIT 8 12 4 2 4 2
L.S. 40
BOND
CONF
HTAB
FMAP 2
PLAN 10
merg 0
temp -153
omit 0 50
acta
BOND $H
WGHT    0.042600    0.995800
BASF   0.18021
FVAR      10.80426
V1    6    0.581607    0.063536    0.675414    11.00000    0.01421    0.01499 =
         0.01253   -0.00066   -0.00509   -0.00287
CL1   5    0.712294   -0.157038    0.460165    11.00000    0.01733    0.01724 =
         0.01550   -0.00391   -0.00706   -0.00017
CL2   5    0.380009    0.305931    0.855369    11.00000    0.01908    0.01916 =
         0.01965   -0.00543   -0.00662   -0.00136
O1    4    0.764157   -0.006894    0.745392    11.00000    0.01968    0.02021 =
         0.01884   -0.00160   -0.01003   -0.00281
N2    3    0.743949    0.217493    0.501194    11.00000    0.01799    0.01951 =
         0.01768   -0.00015   -0.00388   -0.00334
C4    1    0.987292    0.394451    0.300769    11.00000    0.02475    0.02410 =
         0.02044    0.00394   -0.00794   -0.00995
AFIX 137
H4A   2    0.898130    0.507289    0.292092    11.00000   -1.50000
H4B   2    1.063825    0.335411    0.189923    11.00000   -1.50000
H4C   2    1.091590    0.407766    0.344430    11.00000   -1.50000
AFIX   0
C2    1    0.158856   -0.258913    1.045383    11.00000    0.02450    0.02427 =
         0.02297    0.00052   -0.00402   -0.01362
AFIX 137
H2A   2    0.011947   -0.227761    1.049664    11.00000   -1.50000
H2B   2    0.155012   -0.238178    1.156346    11.00000   -1.50000
H2C   2    0.226206   -0.380128    1.010689    11.00000   -1.50000
AFIX   0
N1    3    0.376602   -0.074693    0.832573    11.00000    0.02185    0.02085 =
         0.01354   -0.00096   -0.00512   -0.00696
C3    1    0.851408    0.294967    0.413219    11.00000    0.01830    0.01901 =
         0.01979   -0.00391   -0.00965    0.00079
C1    1    0.282108   -0.156460    0.926343    11.00000    0.01998    0.01815 =
         0.01906   -0.00280   -0.00867   -0.00304
HKLF 5
REM  vanad_1 in P-1
REM R1 =  0.0314 for   1432 Fo > 4sig(Fo)  and  0.0335 for all   1550 data
REM     94 parameters refined using      0 restraints
END
WGHT      0.0429      0.9890
REM Highest difference peak  0.469,  deepest hole -0.511,  1-sigma level  0.098
Q1    1   1.1703  0.4259  0.0841  11.00000  0.05    0.47
Q2    1   0.3501  0.2026  0.8606  11.00000  0.05    0.43
Q3    1   0.7728 -0.0727  0.4343  11.00000  0.05    0.39
Q4    1   0.5682 -0.0392  0.6681  11.00000  0.05    0.38
Q5    1   0.0627 -0.3044  1.0161  11.00000  0.05    0.37
Q6    1  -0.0325 -0.3080  1.2734  11.00000  0.05    0.35
Q7    1   0.7234 -0.2805  0.5118  11.00000  0.05    0.34
Q8    1   0.2491 -0.0667  0.8824  11.00000  0.05    0.34
Q9    1   0.8334 -0.2215  0.4377  11.00000  0.05    0.32
Q10   1   0.0510 -0.1845  1.1131  11.00000  0.05    0.31
;
data_global
_journal_date_recd_electronic     2011-08-18
_journal_date_accepted     2011-09-13
_journal_name_full     'Acta Crystallographica, Section E'
_journal_year     2011
_journal_volume     67
_journal_issue     10
_journal_page_first     m1398
_journal_page_last     m1398
_journal_paper_category     QM
_journal_coeditor_code     RU2013
_publ_contact_author_name     'Dalibor Dastych'
_publ_contact_author_address
;
Department of Chemistry
Faculty of Technology
Tomas Bata University in Zlin
Nam. T. G. Masaryka 275 Zlin, 762 72, Czech Republic.
;
_publ_contact_author_email     'dastych@gmail.com'
_publ_contact_author_fax     '+420 576 031 560'
_publ_contact_author_phone     '+420 576 031 434'
_publ_section_title
;
Di-\m-chlorido-bis[diacetonitrilechloridooxidovanadium(IV)]
;
loop_
    _publ_author_name
    _publ_author_footnote
    _publ_author_address
    'Dastych, Dalibor' .
;
Department of Chemistry
Faculty of Technology
Tomas Bata University in Zlin
Nam. T. G. Masaryka 275 Zlin, 762 72, Czech Republic
;
    'Rotter, Pavel' .
;
Department of Chemistry
Faculty of Science
Masaryk University
Kamenice 5 Brno--Bohunice, 625 00, Czech Republic
;
    'Demo, Gabriel' .
;
Department of Chemistry
Faculty of Science
Masaryk University
Kamenice 5 Brno--Bohunice, 625 00, Czech Republic
;
    'Dastychov\'a, Lenka' .
;
Department of Chemistry
Faculty of Technology
Tomas Bata University in Zlin
Nam. T. G. Masaryka 275 Zlin, 762 72, Czech Republic
;
