# Supplementary material for: Di-μ-chlorido-bis­[diacetonitrile­chlorido­oxidovanadium(IV)]
Source: Acta Crystallogr Sect E Struct Rep Online. 2011 Sep 17;67(Pt 10):m1398. doi: 10.1107/S1600536811037184 (PMC3201240; doi:10.1107/S1600536811037184)
Supplement: Supplementary file 2 [file e-67-m1398-Isup2.hkl]

# 
# h,k,l, Fc-squared, Fo-squared, sigma(Fo-squared) and status flag 
# 
data_I
_shelx_title ' vanad_1 in P-1' 
_shelx_refln_list_code          4 
_shelx_F_calc_maximum      113.36 
_exptl_crystal_F_000       218.00 
_reflns_d_resolution_high  0.8409 
 
loop_ 
 _symmetry_equiv_pos_as_xyz 
 'x, y, z' 
 '-x, -y, -z' 
 
_cell_length_a     7.0242 
_cell_length_b     8.1388 
_cell_length_c     8.7118 
_cell_angle_alpha  86.536 
_cell_angle_beta   66.806 
_cell_angle_gamma  74.374 
 
_shelx_F_squared_multiplier     1.000 
 
loop_ 
 _refln_index_h 
 _refln_index_k 
 _refln_index_l 
 _refln_F_squared_calc 
 _refln_F_squared_meas 
 _refln_F_squared_sigma 
 _refln_observed_status 
   1   0   0     1871.63     2170.77      3.59 o 
   2   0   0      650.30      723.45      3.76 o 
   3   0   0      545.58      574.68      2.55 o 
   4   0   0      103.10       94.88      1.65 o 
   5   0   0      312.95      298.05      3.14 o 
   6   0   0      340.32      335.19      3.74 o 
   7   0   0      335.23      330.16      3.68 o 
  -7   1   0       89.11       88.30      2.72 o 
  -6   1   0      205.28      214.48      3.17 o 
  -5   1   0        0.06        1.06      1.04 o 
  -4   1   0      378.86      428.67      6.12 o 
  -3   1   0        0.18        0.33      0.47 o 
  -2   1   0     1567.97     1725.68      5.11 o 
  -1   1   0     2269.37     2312.55      4.56 o 
   1   1   0     2235.60     2264.81     35.82 o 
   2   1   0       84.11       76.29      0.88 o 
   3   1   0       52.65       54.21      0.85 o 
   4   1   0      241.22      225.64      2.08 o 
   5   1   0      119.46      121.23      1.82 o 
   6   1   0      626.45      634.40      5.84 o 
   7   1   0      255.58      247.79      3.56 o 
  -6   2   0      524.28      533.02      6.84 o 
  -5   2   0      112.66      114.17      2.32 o 
  -4   2   0      520.69      505.71      4.13 o 
  -3   2   0     1562.43     1546.47      9.34 o 
  -2   2   0     2709.48     2757.20      7.87 o 
  -1   2   0      558.64      546.47      2.21 o 
   0   2   0      197.05      202.83      1.34 o 
   1   2   0        6.80        7.44      0.45 o 
   2   2   0      192.88      202.66      2.66 o 
   3   2   0     1116.73     1136.14      3.83 o 
   4   2   0      372.20      367.43      2.57 o 
   5   2   0      144.95      144.41      2.19 o 
   6   2   0        5.15        6.98      1.40 o 
   7   2   0      109.65      160.15      6.11 o 
  -6   3   0      124.89      124.07      2.55 o 
  -5   3   0      459.09      460.22      7.38 o 
  -4   3   0       62.73       60.80      1.80 o 
  -3   3   0     1477.76     1492.07      5.83 o 
  -2   3   0     3514.39     3350.07     10.01 o 
  -1   3   0      326.46      318.89      2.03 o 
   0   3   0      479.68      318.76      1.94 o 
   1   3   0       14.03       18.77      0.74 o 
   2   3   0      544.12      570.31      2.62 o 
   3   3   0      994.61      972.65      3.75 o 
   4   3   0     1662.44     1652.45     13.55 o 
   5   3   0     1254.24     1227.97      6.40 o 
   6   3   0       46.88       42.82      1.60 o 
   7   3   0      312.28      304.83      8.05 o 
  -5   4   0        0.30        0.00      1.43 o 
  -4   4   0      112.93      125.18      3.58 o 
  -3   4   0      518.73      502.03      3.95 o 
  -2   4   0       50.00       46.23      1.44 o 
  -1   4   0       62.39       64.99      1.17 o 
   0   4   0        0.39        0.42      0.33 o 
   1   4   0      341.46      291.73      4.04 o 
   2   4   0      216.95      229.01      2.17 o 
   3   4   0        8.23        9.42      0.81 o 
   4   4   0      377.08      380.23      5.04 o 
   5   4   0      318.32      324.38      2.89 o 
   6   4   0      234.30      233.04      4.23 o 
   7   4   0       21.73       20.98      4.86 o 
  -5   5   0      273.96      269.15      3.74 o 
  -4   5   0      852.79      838.48      6.70 o 
  -3   5   0      210.28      211.37      3.54 o 
  -2   5   0       90.71       90.03      1.99 o 
  -1   5   0       56.39       56.81      1.49 o 
   0   5   0      182.49      184.12      1.99 o 
   1   5   0     2677.53     2589.85      6.24 o 
   2   5   0     1496.18     1454.79      6.80 o 
   3   5   0      192.49      199.29      2.12 o 
   4   5   0      479.96      466.28      3.32 o 
   5   5   0       69.72       65.18      1.52 o 
   6   5   0       10.68        9.50      3.34 o 
   7   5   0       38.75       32.81      5.28 o 
  -4   6   0      151.00      149.55      2.92 o 
  -3   6   0       10.28       11.00      1.61 o 
  -2   6   0      109.50      128.16     10.65 o 
  -1   6   0      162.35      153.79      3.00 o 
   0   6   0        7.52        8.05      1.34 o 
   1   6   0      460.97      464.94      2.87 o 
   2   6   0     2634.49     2616.95     14.78 o 
   3   6   0      720.14      718.27      4.79 o 
   4   6   0       49.79       45.93      1.36 o 
   5   6   0      124.01      122.92      2.06 o 
   6   6   0       64.06       64.42      3.40 o 
   7   6   0      155.40      149.75      6.15 o 
  -3   7   0        6.64        6.77      1.70 o 
  -2   7   0      423.18      429.78      4.21 o 
  -1   7   0      438.25      440.25      7.16 o 
   0   7   0       11.99       11.76      1.54 o 
   1   7   0        1.67        0.68      1.17 o 
   2   7   0      204.04      202.83      2.14 o 
   3   7   0       67.39       69.10      1.88 o 
   4   7   0       76.03       97.09      2.57 o 
   5   7   0       77.87       77.48      3.12 o 
   6   7   0       45.83       47.95      3.60 o 
  -2   8   0      278.35      290.18      3.80 o 
  -1   8   0      904.20      942.72      8.25 o 
   0   8   0      389.64      417.46      5.23 o 
   1   8   0       91.21       94.34      2.34 o 
   2   8   0        3.04        3.62      1.27 o 
   3   8   0        2.21        1.69      1.94 o 
   4   8   0      146.94      148.54      2.84 o 
   5   8   0      410.62      444.70     10.67 o 
   0   9   0      330.69      356.11      5.40 o 
   1   9   0       39.36       52.99      4.09 o 
   2   9   0        8.25        9.03      2.08 o 
   3   9   0       11.83       11.50      1.78 o 
   4   9   0       20.11       25.24      3.89 o 
  -4  -9   1        8.82        2.43      4.66 o 
  -3  -9   1       16.80       11.09      5.07 o 
  -2  -9   1       22.32       23.58      2.49 o 
  -1  -9   1        0.61        0.57      1.21 o 
   0  -9   1      231.87      242.67      3.80 o 
  -5  -8   1        1.52        0.00      1.83 o 
  -4  -8   1      365.62      376.72      9.71 o 
  -3  -8   1      788.37      787.48     13.13 o 
  -2  -8   1        8.18       10.51      1.75 o 
  -1  -8   1      359.21      354.45      4.09 o 
   0  -8   1        2.88        3.58      1.67 o 
   1  -8   1       84.70      197.79      4.76 o 
   2  -8   1       10.15        9.65      1.97 o 
  -6  -7   1       64.35       68.23      4.07 o 
  -5  -7   1       31.90       31.47      3.47 o 
  -4  -7   1      299.72      292.32      8.11 o 
  -3  -7   1     1318.76     1323.06      6.91 o 
  -2  -7   1      273.30      279.35      2.67 o 
  -1  -7   1       58.59       56.38      1.76 o 
   0  -7   1       67.80       65.71      1.88 o 
   1  -7   1       73.20       70.99      2.01 o 
   2  -7   1      330.20      325.95     13.36 o 
   3  -7   1      229.48      212.35      3.22 o 
  -6  -6   1      114.82      110.11      5.22 o 
  -5  -6   1        1.97        3.38      2.46 o 
  -4  -6   1        2.03        1.55      1.77 o 
  -3  -6   1        0.94        0.75      1.11 o 
  -2  -6   1      609.33      652.18      4.45 o 
  -1  -6   1      207.63      198.65      2.60 o 
   0  -6   1        2.04        2.52      1.04 o 
   1  -6   1      111.98      108.80      1.92 o 
   2  -6   1       59.66       53.44      1.59 o 
   3  -6   1      169.21      178.88      3.22 o 
   4  -6   1       83.87       84.72      2.38 o 
  -7  -5   1       76.18       64.94      5.47 o 
  -6  -5   1      813.93      829.77     12.62 o 
  -5  -5   1      933.50      905.63      8.63 o 
  -4  -5   1        0.49        1.18      1.20 o 
  -3  -5   1        0.67        1.17      0.81 o 
  -2  -5   1       22.98       22.50      1.05 o 
  -1  -5   1      391.92      442.95     10.65 o 
   0  -5   1      520.36      499.55      3.88 o 
   1  -5   1      462.76      454.19      3.26 o 
   2  -5   1      217.18      202.83      2.48 o 
   3  -5   1      131.82      124.34      2.18 o 
   4  -5   1       77.37       76.64      2.09 o 
   5  -5   1       50.45       39.69      2.42 o 
  -7  -4   1        2.69        0.00      1.86 o 
  -6  -4   1      353.95      361.22      8.29 o 
  -5  -4   1      310.69      316.47      7.05 o 
  -4  -4   1      231.36      225.06      2.20 o 
  -3  -4   1      422.73      415.79      2.67 o 
  -2  -4   1        2.44        2.30      0.62 o 
  -1  -4   1      189.51      191.28      2.06 o 
   0  -4   1      626.51      382.39     15.66 o 
   1  -4   1     1288.12     1195.08      6.49 o 
   2  -4   1     1294.60     1226.71      4.60 o 
   3  -4   1      234.85      217.64      2.58 o 
   4  -4   1      110.44      104.51      2.15 o 
   5  -4   1      518.55      663.86     16.52 o 
   6  -4   1       79.49       75.69      2.53 o 
  -7  -3   1      133.43      161.39      6.30 o 
  -6  -3   1       13.49       10.41      3.12 o 
  -5  -3   1        2.39        2.31      1.94 o 
  -4  -3   1      190.09      190.86      1.94 o 
  -3  -3   1        2.91        2.89      0.63 o 
  -2  -3   1      579.60      603.55      5.50 o 
  -1  -3   1      727.91      743.40      3.43 o 
   0  -3   1      375.60      423.71      2.21 o 
   1  -3   1      142.33      172.38      1.56 o 
   2  -3   1      578.60      517.00      2.32 o 
   3  -3   1     1936.60     1932.85     12.15 o 
   4  -3   1        7.05        5.99      1.02 o 
   5  -3   1      339.97      325.57      3.55 o 
   6  -3   1      227.76      243.49      3.36 o 
  -7  -2   1      368.81      373.06      9.27 o 
  -6  -2   1       31.35       31.71      3.56 o 
  -5  -2   1      167.87      169.48      2.36 o 
  -4  -2   1      128.38      124.51      1.77 o 
  -3  -2   1       26.70       24.76      0.73 o 
  -2  -2   1     4376.02     4486.98     12.32 o 
  -1  -2   1     4851.47     4165.38      8.73 o 
   0  -2   1      590.21      594.60      3.19 o 
   1  -2   1     2467.43     2663.34      6.81 o 
   2  -2   1       18.49       17.75      0.51 o 
   3  -2   1       22.16       22.54      1.05 o 
   4  -2   1       16.80       50.16      2.91 o 
   5  -2   1      326.36      308.19      3.20 o 
   6  -2   1       97.73       95.17      2.12 o 
   7  -2   1        4.50        4.29      2.06 o 
  -7  -1   1       39.91       37.76      5.01 o 
  -6  -1   1       31.13       23.22      3.67 o 
  -5  -1   1      150.34      196.17     10.38 o 
  -4  -1   1       44.56       50.55      1.13 o 
  -3  -1   1      129.14      130.86      1.22 o 
  -2  -1   1       23.35       17.42      0.47 o 
  -1  -1   1     6013.92     6240.06     48.83 o 
   0  -1   1     2823.16     2830.09      8.84 o 
   1  -1   1      403.04      414.26      1.52 o 
   2  -1   1      170.79      171.32      1.51 o 
   3  -1   1       68.54       70.55      1.23 o 
   4  -1   1      374.97      329.34      2.74 o 
   5  -1   1      620.64      769.12      5.17 o 
   6  -1   1      623.35      609.81      4.57 o 
   7  -1   1       75.36       76.78      2.16 o 
  -7   0   1      224.82      244.07      7.98 o 
  -6   0   1        6.49        6.50      1.76 o 
  -5   0   1      680.96      659.29      4.63 o 
  -4   0   1     1799.87     1918.86     12.88 o 
  -3   0   1       13.67        9.06      0.71 o 
  -2   0   1      274.50      296.29      2.10 o 
  -1   0   1        1.07        3.57      0.34 o 
   1   0   1       48.37       93.46      1.02 o 
   2   0   1       58.09       62.85      0.94 o 
   3   0   1       50.13       40.48      0.89 o 
   4   0   1       33.18       26.65      0.91 o 
   5   0   1       71.99       71.13      1.50 o 
   6   0   1      365.75      401.18      5.46 o 
   7   0   1      247.45      245.79      3.20 o 
  -6   1   1      257.07      258.35      3.50 o 
  -5   1   1      158.36      154.28      2.50 o 
  -4   1   1     1693.00     1610.83      8.42 o 
  -3   1   1     1669.87     1652.95     28.63 o 
  -2   1   1      284.40      245.49      1.82 o 
  -1   1   1       25.85       30.03      0.62 o 
   0   1   1        3.81       39.04      0.99 o 
   1   1   1      614.08      692.67      4.86 o 
   2   1   1     1020.74     1061.10      4.92 o 
   3   1   1     1659.80     1568.41      4.73 o 
   4   1   1      573.68      582.27      2.89 o 
   5   1   1        3.59        3.25      0.75 o 
   6   1   1      299.05      296.53      3.05 o 
   7   1   1      107.66      116.15      5.36 o 
  -6   2   1       23.68       22.19      2.35 o 
  -5   2   1        1.93        2.80      1.32 o 
  -4   2   1       77.06       78.26      1.61 o 
  -3   2   1      368.53      337.82      2.72 o 
  -2   2   1      264.28      316.93      9.14 o 
  -1   2   1      219.02      233.39      1.79 o 
   0   2   1       32.90       34.87      0.61 o 
   1   2   1      163.83      185.60      1.71 o 
   2   2   1      107.75       98.63      1.05 o 
   3   2   1      850.66     1121.33     26.01 o 
   4   2   1     3292.28     3201.56     15.04 o 
   5   2   1      523.78      509.89      4.03 o 
   6   2   1      199.65      194.21      2.79 o 
   7   2   1      591.00      593.89      6.12 o 
  -6   3   1      355.09      350.55      4.59 o 
  -5   3   1      124.31      115.34      2.56 o 
  -4   3   1       82.43       88.98      1.81 o 
  -3   3   1       23.01       18.92      1.03 o 
  -2   3   1       11.84       13.30      0.80 o 
  -1   3   1      593.55      564.90      2.78 o 
   0   3   1      641.75      637.31      2.43 o 
   1   3   1      887.47      823.47      4.23 o 
   2   3   1      358.96      388.21      3.67 o 
   3   3   1       22.69       25.31      0.78 o 
   4   3   1      228.84      317.50     15.79 o 
   5   3   1      416.06      396.24      3.07 o 
   6   3   1       20.52       19.98      1.46 o 
   7   3   1       74.40       74.59      2.12 o 
  -5   4   1      260.90      270.50      3.97 o 
  -4   4   1       94.13       82.55      2.24 o 
  -3   4   1      289.73      273.92     19.77 o 
  -2   4   1       32.48       30.61      1.05 o 
  -1   4   1       56.74       57.35      1.16 o 
   0   4   1     1407.06     1342.28      5.19 o 
   1   4   1     3850.57     3753.08      8.13 o 
   2   4   1     1352.44     1273.26      5.41 o 
   3   4   1      110.89      109.13      1.46 o 
   4   4   1      221.31      220.78      2.19 o 
   5   4   1      108.40      126.02      5.13 o 
   6   4   1       30.96       29.16      1.43 o 
   7   4   1      268.66      294.17      3.91 o 
  -4   5   1       11.08       11.82      2.09 o 
  -3   5   1      367.60      359.05      3.74 o 
  -2   5   1       12.82       13.24      1.24 o 
  -1   5   1      539.78      529.07      5.04 o 
   0   5   1        0.32        0.36      0.75 o 
   1   5   1     1340.86     1349.89      4.45 o 
   2   5   1     1457.95     1455.82      5.43 o 
   3   5   1       82.91       82.21      3.10 o 
   4   5   1      144.18      151.08      1.99 o 
   5   5   1        8.69        9.29      1.06 o 
   6   5   1       29.39       28.42      1.59 o 
   7   5   1      508.62      512.81      4.92 o 
  -4   6   1        1.49        0.43      2.05 o 
  -3   6   1      613.22      611.17      5.17 o 
  -2   6   1      599.04      610.27      5.25 o 
  -1   6   1      144.93      138.69      2.92 o 
   0   6   1        6.88        4.93      0.99 o 
   1   6   1       55.49       53.29      1.19 o 
   2   6   1       21.96       19.99      1.18 o 
   3   6   1      128.38      123.18      2.48 o 
   4   6   1      282.28      288.16      3.25 o 
   5   6   1        6.96        7.87      1.24 o 
   6   6   1       88.25       91.11      1.99 o 
   7   6   1        2.37        2.87      4.29 o 
  -3   7   1        7.85        7.16      2.03 o 
  -2   7   1      486.39      496.07      5.17 o 
  -1   7   1      537.23      518.52      5.82 o 
   0   7   1      428.57      421.88     14.57 o 
   1   7   1       41.98       40.09      1.70 o 
   2   7   1        2.26        2.33      0.87 o 
   3   7   1       99.24      106.01      1.98 o 
   4   7   1       93.42       89.02      2.15 o 
   5   7   1      867.56      895.50      6.26 o 
   6   7   1      399.27      415.34      4.57 o 
  -2   8   1       24.32       30.92      2.73 o 
  -1   8   1      106.92      110.06      3.19 o 
   0   8   1       13.92       10.79      2.42 o 
   1   8   1      283.62      175.64     14.48 o 
   2   8   1       53.68       56.15      1.64 o 
   3   8   1       80.92       82.75      2.78 o 
   4   8   1        4.84        7.77      1.78 o 
   5   8   1      252.47      266.06      3.80 o 
   6   8   1      368.83      373.58      6.56 o 
   0   9   1        0.51        0.00      3.02 o 
   1   9   1      212.35      222.25      3.70 o 
   2   9   1      212.62      246.69      4.51 o 
   3   9   1      202.75      223.76      2.99 o 
   4   9   1       29.01       26.22      2.32 o 
  -3  -9   2      273.88      275.05      8.79 o 
  -2  -9   2        0.12        0.99      4.41 o 
  -1  -9   2       20.03       12.19      4.95 o 
   0  -9   2       20.97       20.79      2.64 o 
  -4  -8   2      308.03      303.66      9.03 o 
  -3  -8   2      736.14      778.18     13.42 o 
  -2  -8   2      228.04      223.45      7.26 o 
  -1  -8   2       13.82       15.58      2.80 o 
   0  -8   2       37.88       39.79      2.39 o 
   1  -8   2      188.15      192.85      3.24 o 
   2  -8   2      171.05      185.52      3.39 o 
  -5  -7   2        0.18        0.00      2.48 o 
  -4  -7   2       20.69       21.02      4.24 o 
  -3  -7   2      101.61      103.58      5.17 o 
  -2  -7   2      294.42      369.59      8.43 o 
  -1  -7   2       11.27       10.03      1.54 o 
   0  -7   2      210.56      212.44      3.00 o 
   1  -7   2       55.90       62.97      1.96 o 
   2  -7   2        7.49        7.68      1.52 o 
   3  -7   2       24.96       29.53      1.96 o 
  -6  -6   2      297.59      286.82      8.27 o 
  -5  -6   2      337.65      336.07      7.78 o 
  -4  -6   2      113.20      104.03      3.45 o 
  -3  -6   2        1.82        1.56      2.36 o 
  -2  -6   2       14.22       11.27      3.18 o 
  -1  -6   2      520.99      551.49      4.09 o 
   0  -6   2     1004.71     1004.15      6.60 o 
   1  -6   2      831.97      816.01      4.72 o 
   2  -6   2       65.86       63.26      1.66 o 
   3  -6   2      350.86      361.53      3.74 o 
   4  -6   2      349.34      373.50      4.27 o 
  -6  -5   2      148.24      143.93      5.89 o 
  -5  -5   2      269.77      276.12      7.28 o 
  -4  -5   2       64.39       60.97      2.58 o 
  -3  -5   2        0.18        1.21      1.27 o 
  -2  -5   2        4.64        4.17      0.94 o 
  -1  -5   2       93.06       94.37      1.64 o 
   0  -5   2      260.00      248.54      2.25 o 
   1  -5   2     2173.29     2084.72      6.80 o 
   2  -5   2      852.20      814.15      4.64 o 
   3  -5   2       73.81       66.12      1.69 o 
   4  -5   2      571.37      584.78      4.91 o 
   5  -5   2      281.09      280.99      3.78 o 
  -6  -4   2       47.90       44.66      4.48 o 
  -5  -4   2       48.79       47.07      3.42 o 
  -4  -4   2        6.29        7.25      1.62 o 
  -3  -4   2      449.74      448.27      6.24 o 
  -2  -4   2     2125.10     2158.15      9.25 o 
  -1  -4   2        0.44        1.61      0.69 o 
   0  -4   2       62.97       66.37      1.11 o 
   1  -4   2        3.47       38.14      3.61 o 
   2  -4   2      274.43      265.46      2.22 o 
   3  -4   2        0.79        3.34      0.94 o 
   4  -4   2      179.97      177.18      2.63 o 
   5  -4   2      478.82      481.63      4.52 o 
   6  -4   2        1.46       53.28      2.80 o 
  -6  -3   2       33.92       72.93      4.25 o 
  -5  -3   2      167.88      163.14      5.42 o 
  -4  -3   2      295.17      288.30      6.37 o 
  -3  -3   2     1224.14     1222.68     18.19 o 
  -2  -3   2     3880.68     3735.15     11.24 o 
  -1  -3   2     3054.17     3012.33      4.87 o 
   0  -3   2        0.13        0.01      0.08 o 
   1  -3   2      505.77      532.40      2.72 o 
   2  -3   2      237.96      235.31      3.66 o 
   3  -3   2      150.73      143.06      1.82 o 
   4  -3   2     1521.43     1490.67      9.05 o 
   5  -3   2      404.30      389.82      4.42 o 
   6  -3   2       13.62       10.25      1.66 o 
  -6  -2   2      144.49      138.05      5.54 o 
  -5  -2   2      127.52       89.80      4.19 o 
  -4  -2   2       21.37       22.01      2.36 o 
  -3  -2   2        2.28        3.34      0.64 o 
  -2  -2   2     1010.86     1010.78      6.16 o 
  -1  -2   2     2893.82     2960.24     11.00 o 
   0  -2   2      115.93      121.53      1.43 o 
   1  -2   2      138.38      145.33      1.14 o 
   2  -2   2        0.45        1.48      0.52 o 
   3  -2   2      973.62      989.19      4.83 o 
   4  -2   2      937.28      885.06      4.76 o 
   5  -2   2      248.11      287.16      5.39 o 
   6  -2   2      212.89      210.17      2.95 o 
   7  -2   2        0.05        0.10      0.45 o 
  -6  -1   2       51.50       49.31      4.40 o 
  -5  -1   2     1132.89     1110.42     13.58 o 
  -4  -1   2     1121.94     1115.29     12.12 o 
  -3  -1   2       56.37       54.14      0.94 o 
  -2  -1   2      242.19      265.99      1.29 o 
  -1  -1   2        1.25        3.44      0.62 o 
   0  -1   2      387.81      437.91      3.88 o 
   1  -1   2      535.35      571.08      7.53 o 
   2  -1   2     1966.92     2063.34      8.04 o 
   3  -1   2     1425.18     1406.91      9.99 o 
   4  -1   2      211.17      220.29      2.27 o 
   5  -1   2      174.36      166.73      2.26 o 
   6  -1   2       17.49       12.80      1.52 o 
   7  -1   2       94.94       91.59      2.17 o 
  -6   0   2       32.53       26.75      4.55 o 
  -5   0   2      578.49      601.96     10.41 o 
  -4   0   2      842.93      819.61      7.80 o 
  -3   0   2     1196.31     1245.70     10.32 o 
  -2   0   2      262.83      256.79      1.96 o 
  -1   0   2       12.71       15.57      0.40 o 
   0   0   2       10.63       11.08      0.69 o 
   1   0   2     1477.62     1601.12      4.25 o 
   2   0   2    12849.63    14301.89    103.84 o 
   3   0   2     1787.58     1713.69      5.63 o 
   4   0   2       14.73       15.69      0.82 o 
   5   0   2      734.77      705.49      4.15 o 
   6   0   2      645.91      626.35      4.01 o 
   7   0   2       65.96       62.98      1.89 o 
  -6   1   2       69.72       65.71      5.10 o 
  -5   1   2       19.72       19.81      3.49 o 
  -4   1   2      157.26      166.62      2.11 o 
  -3   1   2       70.66       65.92      1.25 o 
  -2   1   2        1.66        3.29      0.56 o 
  -1   1   2      144.77      119.04      1.05 o 
   0   1   2        9.35       19.38      2.37 o 
   1   1   2     2132.22     2237.47      3.85 o 
   2   1   2       16.06       22.56      0.57 o 
   3   1   2      958.35     1456.18     14.83 o 
   4   1   2     1057.28     1010.14      8.78 o 
   5   1   2       19.36       18.38      0.96 o 
   6   1   2      683.71      658.46      4.98 o 
   7   1   2      173.84      179.21      3.02 o 
   8   1   2      149.03      144.69      3.07 o 
  -6   2   2      255.50      305.97      9.17 o 
  -5   2   2      177.60      179.09      3.36 o 
  -4   2   2      120.28      114.60      1.93 o 
  -3   2   2       86.47       83.52      1.52 o 
  -2   2   2       41.57       29.82      0.83 o 
  -1   2   2     2056.83     1699.71      5.89 o 
   0   2   2    11736.57    11879.67     33.45 o 
   1   2   2      390.66      416.23      2.30 o 
   2   2   2     2276.09     2521.62      8.71 o 
   3   2   2      313.15      335.46      1.94 o 
   4   2   2       34.69      312.28     22.59 o 
   5   2   2      120.24      111.24      1.93 o 
   6   2   2      268.31      271.90      4.92 o 
   7   2   2      225.85      223.47      3.30 o 
   8   2   2       12.19       12.55      2.35 o 
  -5   3   2       20.40       25.50      2.24 o 
  -4   3   2        0.13        0.27      0.69 o 
  -3   3   2      181.72      186.84      2.31 o 
  -2   3   2      546.28      568.22      4.57 o 
  -1   3   2     1584.17     1687.26      4.82 o 
   0   3   2     6882.51     6837.43     11.33 o 
   1   3   2     1404.23     1364.70      7.55 o 
   2   3   2       14.34       18.21      0.79 o 
   3   3   2      352.62      330.85      2.66 o 
   4   3   2      270.94      273.58      2.27 o 
   5   3   2      348.29      327.39      4.16 o 
   6   3   2      844.49      833.81      7.18 o 
   7   3   2      420.87      424.95      8.59 o 
   8   3   2       24.51       23.44      2.58 o 
  -5   4   2        3.84        4.15      2.31 o 
  -4   4   2      421.34      431.14      4.92 o 
  -3   4   2      212.45      199.13      2.39 o 
  -2   4   2       34.37       40.09      1.19 o 
  -1   4   2       92.35       91.41      1.60 o 
   0   4   2       36.23       31.05      0.95 o 
   1   4   2      283.71      298.08      2.31 o 
   2   4   2        0.39        2.49      0.62 o 
   3   4   2      266.91      263.84      2.44 o 
   4   4   2      129.01      127.88      1.70 o 
   5   4   2       44.04       45.48      1.28 o 
   6   4   2      192.20      187.38      4.18 o 
   7   4   2       14.91       15.70      1.73 o 
   8   4   2      112.07      112.95      2.78 o 
  -4   5   2       50.70       52.37      2.48 o 
  -3   5   2     1142.96     1127.40      6.51 o 
  -2   5   2     1730.08     1687.97      6.61 o 
  -1   5   2       87.46       92.28      2.60 o 
   0   5   2        1.52        3.02      0.81 o 
   1   5   2        0.01        0.32      0.19 o 
   2   5   2      364.15      343.25      2.78 o 
   3   5   2     1129.48     1111.54      7.62 o 
   4   5   2      732.22      695.84      4.01 o 
   5   5   2      370.24      365.08      3.17 o 
   6   5   2      227.73      217.73      3.11 o 
   7   5   2      221.85      230.23      3.97 o 
  -3   6   2      474.89      470.67      4.62 o 
  -2   6   2      269.26      260.77      3.32 o 
  -1   6   2       98.27      101.31      2.66 o 
   0   6   2      215.38      292.28      3.79 o 
   1   6   2        0.54        0.17      0.59 o 
   2   6   2       91.14       92.40      1.73 o 
   3   6   2      162.87      155.98      2.18 o 
   4   6   2     1151.38     1132.65      8.06 o 
   5   6   2      589.90      584.24      4.81 o 
   6   6   2       18.35       15.50      1.96 o 
   7   6   2      167.90      170.96      3.14 o 
  -2   7   2       14.40       24.70      3.37 o 
  -1   7   2        0.20        0.00      1.56 o 
   0   7   2      121.84      124.35      3.03 o 
   1   7   2      722.63      720.85      5.77 o 
   2   7   2      103.01      104.80      1.68 o 
   3   7   2        0.17        0.00      0.84 o 
   4   7   2       35.57       34.80      1.48 o 
   5   7   2       21.63       20.31      1.79 o 
   6   7   2      154.31      153.15      2.95 o 
   7   7   2        5.90        5.06      2.32 o 
  -1   8   2       58.43       61.14      2.85 o 
   0   8   2       73.46       75.04      2.84 o 
   1   8   2      756.98      782.20      7.35 o 
   2   8   2     1230.19     1283.49      9.34 o 
   3   8   2      153.51      146.72      2.52 o 
   4   8   2      253.69      247.29      3.41 o 
   5   8   2      102.70       98.15      2.52 o 
   6   8   2       17.96       17.76      2.58 o 
   1   9   2       24.66       25.95      2.95 o 
   2   9   2      581.85      594.81      9.43 o 
   3   9   2      156.24      159.95      2.65 o 
   4   9   2        0.05        0.00      0.45 o 
   5   9   2       63.31       74.03      2.79 o 
  -1  -9   3       35.94       31.47      6.11 o 
  -4  -8   3        3.71        1.39      4.69 o 
  -3  -8   3       11.70       10.56      4.22 o 
  -2  -8   3      184.25      202.60      7.23 o 
  -1  -8   3      433.20      430.08      9.81 o 
   0  -8   3       45.81       44.14      4.79 o 
   1  -8   3       44.28       44.42      2.26 o 
   2  -8   3       28.96       28.22      2.98 o 
  -5  -7   3       22.11       22.29      3.96 o 
  -4  -7   3        0.52        1.46      4.00 o 
  -3  -7   3       17.68       17.33      4.33 o 
  -2  -7   3      178.57      160.11      6.11 o 
  -1  -7   3      343.08      332.99      8.08 o 
   0  -7   3      388.96      372.79      8.31 o 
   1  -7   3      404.48      397.09      4.09 o 
   2  -7   3      107.96      106.69      2.18 o 
   3  -7   3      408.45      407.93      4.21 o 
  -5  -6   3       70.21       74.75      5.00 o 
  -4  -6   3      162.16      161.65      4.24 o 
  -3  -6   3      248.90      232.89      6.79 o 
  -2  -6   3        0.37        1.83      2.33 o 
  -1  -6   3      321.29      292.11      7.01 o 
   0  -6   3      436.29      434.48      5.09 o 
   1  -6   3      680.88      656.17      4.21 o 
   2  -6   3       26.16       22.92      1.39 o 
   3  -6   3      308.04      310.39      3.45 o 
   4  -6   3      200.47      188.19      3.38 o 
  -6  -5   3       48.92       49.46      5.28 o 
  -5  -5   3        3.25        3.44      3.20 o 
  -4  -5   3      784.55      774.84      8.10 o 
  -3  -5   3     1885.48     1860.82     11.88 o 
  -2  -5   3       21.62       23.49      2.72 o 
  -1  -5   3      125.83      117.72      4.34 o 
   0  -5   3       99.18       96.99      1.49 o 
   1  -5   3      161.78      189.63      7.59 o 
   2  -5   3       78.64       69.02      1.40 o 
   3  -5   3      259.74      241.78      3.46 o 
   4  -5   3      171.92      176.07      3.05 o 
   5  -5   3       36.08       27.07      2.30 o 
  -6  -4   3        2.71       17.96      4.78 o 
  -5  -4   3       35.44       30.10      3.89 o 
  -4  -4   3      138.90      126.61      4.93 o 
  -3  -4   3      463.89      486.31      7.77 o 
  -2  -4   3      912.06      911.20     12.41 o 
  -1  -4   3      279.74      265.77      3.20 o 
   0  -4   3       57.33       61.51      1.07 o 
   1  -4   3      245.83      240.65      2.12 o 
   2  -4   3      286.77      496.38     16.05 o 
   3  -4   3      667.67      654.17      4.09 o 
   4  -4   3      304.23      295.65      3.56 o 
   5  -4   3      164.49      162.43      2.78 o 
   6  -4   3        0.08        0.66      1.65 o 
  -6  -3   3      457.37      472.71     10.29 o 
  -5  -3   3      327.29      276.28      7.30 o 
  -4  -3   3       77.52       69.04      3.74 o 
  -3  -3   3       27.96       23.64      1.70 o 
  -2  -3   3      362.17      366.83      3.16 o 
  -1  -3   3        3.45        3.24      0.80 o 
   0  -3   3      255.58      274.62      2.59 o 
   1  -3   3      231.77      205.56      1.54 o 
   2  -3   3       43.28       43.30      0.93 o 
   3  -3   3        8.41       24.10      2.73 o 
   4  -3   3       53.56       44.78      1.59 o 
   5  -3   3      651.98      639.95      4.81 o 
   6  -3   3      120.72      125.02      2.53 o 
  -6  -2   3      732.49      776.58     13.05 o 
  -5  -2   3      597.71      610.92     10.50 o 
  -4  -2   3       54.54       50.76      3.32 o 
  -3  -2   3      168.01      166.02      4.03 o 
  -2  -2   3        0.03        1.67      1.14 o 
  -1  -2   3      331.86      345.41      2.78 o 
   0  -2   3     1663.97     1695.89      6.86 o 
   1  -2   3     1368.06     1417.88      6.70 o 
   2  -2   3      706.17      693.13      4.11 o 
   3  -2   3       59.45       69.05      1.42 o 
   4  -2   3      194.78      163.74      2.15 o 
   5  -2   3      183.68      165.08      2.41 o 
   6  -2   3        5.89       17.57      1.72 o 
   7  -2   3        0.92        0.69      1.82 o 
  -6  -1   3       53.05       59.55      4.75 o 
  -5  -1   3       22.56       22.32      3.44 o 
  -4  -1   3      271.65      273.49      6.52 o 
  -3  -1   3       77.36       80.35      3.38 o 
  -2  -1   3        6.68        7.91      0.90 o 
  -1  -1   3      274.90      296.60      2.18 o 
   0  -1   3       11.92       19.75      0.87 o 
   1  -1   3      772.14      735.92      4.27 o 
   2  -1   3     1872.03     1958.30      9.32 o 
   3  -1   3     2306.05     2342.89      6.75 o 
   4  -1   3      131.45      111.64      1.69 o 
   5  -1   3      950.46      930.31      6.50 o 
   6  -1   3      385.81      372.25      3.57 o 
   7  -1   3       49.28       51.31      1.80 o 
  -6   0   3        1.06        0.69      3.78 o 
  -5   0   3       50.52       51.36      3.75 o 
  -4   0   3       18.83       18.23      3.19 o 
  -3   0   3      117.21      118.26      2.89 o 
  -2   0   3     2434.83     2580.11     25.61 o 
  -1   0   3      879.62      876.31      7.46 o 
   0   0   3       69.02       92.41      0.81 o 
   1   0   3     2267.76     2499.87      7.32 o 
   2   0   3      319.07      328.90      2.03 o 
   3   0   3     1563.74     1719.36      6.51 o 
   4   0   3        9.58       10.85      0.73 o 
   5   0   3      491.87      470.50      3.12 o 
   6   0   3      165.85      158.72      2.12 o 
   7   0   3       30.19       27.74      1.82 o 
  -5   1   3       63.79       63.59      4.16 o 
  -4   1   3      114.82      115.41      3.29 o 
  -3   1   3        2.50        2.88      0.93 o 
  -2   1   3     1171.77     1112.48      8.58 o 
  -1   1   3     5332.44     5150.37     15.21 o 
   0   1   3      789.64      783.00      2.12 o 
   1   1   3      265.75      285.71      1.60 o 
   2   1   3      255.91      286.43      1.75 o 
   3   1   3       84.80       68.36      1.01 o 
   4   1   3      244.48      231.29      2.03 o 
   5   1   3      821.99      755.02      8.32 o 
   6   1   3      340.24      337.92      4.60 o 
   7   1   3        0.59        0.00      1.01 o 
   8   1   3      106.98      107.39      2.72 o 
  -5   2   3      167.46      193.08      6.96 o 
  -4   2   3       57.41       58.56      2.64 o 
  -3   2   3      101.92      112.47      1.76 o 
  -2   2   3       40.38       31.95      0.91 o 
  -1   2   3      624.25      596.91      4.67 o 
   0   2   3     1900.03     1533.31      6.67 o 
   1   2   3      292.20      301.71      1.90 o 
   2   2   3      151.57      155.42      1.41 o 
   3   2   3        7.59        6.06      0.59 o 
   4   2   3      230.39      210.40      2.76 o 
   5   2   3      553.44      702.66     11.67 o 
   6   2   3      928.54      882.06      9.64 o 
   7   2   3      186.29      191.53      3.20 o 
   8   2   3       13.50       12.87      2.27 o 
  -5   3   3      359.77      358.99      6.45 o 
  -4   3   3     1141.46     1114.72     23.06 o 
  -3   3   3      215.87      219.15      2.57 o 
  -2   3   3       14.39       12.13      0.93 o 
  -1   3   3        3.19        4.93      0.75 o 
   0   3   3       64.25       72.43      1.04 o 
   1   3   3      245.94      263.83      2.30 o 
   2   3   3      354.09      314.93      2.36 o 
   3   3   3      339.49      340.28      1.93 o 
   4   3   3       10.97       10.56      0.88 o 
   5   3   3        9.87        6.47      0.99 o 
   6   3   3        2.13       35.29      2.90 o 
   7   3   3       74.99       66.31      2.33 o 
   8   3   3       26.07       26.15      2.70 o 
  -4   4   3      329.33      328.61      5.85 o 
  -3   4   3      592.69      605.18      4.11 o 
  -2   4   3      148.37      137.42      1.94 o 
  -1   4   3      354.27      279.79      8.54 o 
   0   4   3        6.29        6.84      0.78 o 
   1   4   3       26.33       25.29      0.93 o 
   2   4   3      707.50      686.73      3.63 o 
   3   4   3     1387.76     1327.45      5.76 o 
   4   4   3     1507.05     1429.29     12.65 o 
   5   4   3       14.18       14.67      1.22 o 
   6   4   3      412.92      408.58      4.00 o 
   7   4   3      439.14      461.11      5.37 o 
   8   4   3        2.18        0.00      1.94 o 
  -4   5   3       17.03       18.38      2.67 o 
  -3   5   3       26.52       28.72      1.98 o 
  -2   5   3       26.20       23.75      1.57 o 
  -1   5   3       73.86       74.79      2.38 o 
   0   5   3       16.02       17.33      1.16 o 
   1   5   3        0.25        0.21      0.38 o 
   2   5   3       24.99       20.15      1.01 o 
   3   5   3      231.85      216.90      2.84 o 
   4   5   3     1086.13     1070.91     10.29 o 
   5   5   3      553.92      532.95      6.03 o 
   6   5   3       90.53       93.81      2.20 o 
   7   5   3      255.81      242.96      3.55 o 
   8   5   3      132.24      128.02      3.48 o 
  -3   6   3       51.46       46.60      2.60 o 
  -2   6   3        0.26        0.00      1.27 o 
  -1   6   3      120.56      116.63      2.84 o 
   0   6   3      738.16      744.95      5.41 o 
   1   6   3      833.55      836.80      4.15 o 
   2   6   3       10.42       11.44      1.13 o 
   3   6   3      160.93      150.23      2.19 o 
   4   6   3       19.88       19.87      1.36 o 
   5   6   3       10.41        7.74      1.19 o 
   6   6   3       20.98       17.94      1.84 o 
   7   6   3       96.48       93.19      2.51 o 
  -2   7   3       55.48       59.19      2.66 o 
  -1   7   3      140.99      135.28      3.32 o 
   0   7   3      256.70      257.03      3.55 o 
   1   7   3     1317.04     1323.24      7.55 o 
   2   7   3      823.88      834.02      4.46 o 
   3   7   3        7.34        6.42      1.15 o 
   4   7   3      177.32      179.25      2.66 o 
   5   7   3       58.14       59.82      1.82 o 
   6   7   3       32.33       31.25      2.30 o 
   7   7   3      529.43      528.61      5.53 o 
  -1   8   3       30.04       25.70      3.17 o 
   0   8   3       34.82       38.39      2.86 o 
   1   8   3      146.44      146.36      3.47 o 
   2   8   3      167.39      166.08      2.32 o 
   3   8   3       86.87       78.71      9.59 o 
   4   8   3       77.21       77.67      2.07 o 
   5   8   3        9.31        8.90      1.78 o 
   6   8   3       47.13       51.42      2.20 o 
   1   9   3        0.73        1.12      2.56 o 
   2   9   3        0.99        1.39      2.75 o 
   3   9   3      124.03      132.47      2.28 o 
   4   9   3       86.87      102.74      4.50 o 
  -3  -8   4       21.44       25.97      5.34 o 
  -2  -8   4       77.70       71.21      5.45 o 
  -1  -8   4      591.70      612.27     12.03 o 
   0  -8   4      567.99      555.79     11.12 o 
   1  -8   4       15.13       12.89      4.59 o 
  -4  -7   4      127.79      122.15      6.07 o 
  -3  -7   4       33.96       30.10      4.81 o 
  -2  -7   4       24.12       19.49      4.18 o 
  -1  -7   4       17.54       16.11      4.03 o 
   0  -7   4      232.16      322.21      8.06 o 
   1  -7   4        5.79        5.81      3.45 o 
   2  -7   4      214.39      220.30      3.82 o 
   3  -7   4       98.58      102.58      2.78 o 
  -4  -6   4      662.42      628.80      8.16 o 
  -3  -6   4      754.48      759.40     12.17 o 
  -2  -6   4       69.53       68.34      4.23 o 
  -1  -6   4      114.44      113.11      4.87 o 
   0  -6   4       69.09       58.54      3.71 o 
   1  -6   4      363.78      395.76     18.39 o 
   2  -6   4      397.66      382.34      3.50 o 
   3  -6   4      352.59      360.30      6.84 o 
   4  -6   4       45.67       44.73      2.39 o 
  -5  -5   4       33.79       39.61      4.62 o 
  -4  -5   4      176.08      184.47      6.37 o 
  -3  -5   4      635.21      636.88      7.39 o 
  -2  -5   4      110.87      108.08      4.57 o 
  -1  -5   4        9.20        6.74      2.56 o 
   0  -5   4      109.84      107.91      2.68 o 
   1  -5   4      175.69      166.94      3.42 o 
   2  -5   4      345.61      358.48      3.86 o 
   3  -5   4      547.38      528.96      4.47 o 
   4  -5   4      296.18      282.30      3.73 o 
   5  -5   4        0.99        0.50      1.62 o 
  -5  -4   4       77.79       74.65      4.63 o 
  -4  -4   4       23.47       21.00      3.54 o 
  -3  -4   4       12.49       11.36      1.98 o 
  -2  -4   4      130.49       63.36      6.60 o 
  -1  -4   4      276.86      259.50      5.89 o 
   0  -4   4      896.28      897.15     13.66 o 
   1  -4   4      202.58      193.79      2.09 o 
   2  -4   4       11.78       12.23      1.10 o 
   3  -4   4      121.49      126.72      1.95 o 
   4  -4   4        2.55        0.70      1.74 o 
   5  -4   4       76.67       77.13      2.06 o 
   6  -4   4        0.49        0.56      2.18 o 
  -5  -3   4      262.45      260.04      7.53 o 
  -4  -3   4      137.67      123.68      5.02 o 
  -3  -3   4        5.73        4.68      1.51 o 
  -2  -3   4        1.10        1.10      1.19 o 
  -1  -3   4      772.14      793.88      5.40 o 
   0  -3   4     1193.00     1130.15      6.92 o 
   1  -3   4     2863.32     2807.76      6.13 o 
   2  -3   4      349.98      330.18      3.07 o 
   3  -3   4      628.89      622.52      4.26 o 
   4  -3   4     1128.28     1122.19      6.24 o 
   5  -3   4       87.71       87.30      1.96 o 
   6  -3   4      127.69      123.35      2.50 o 
  -5  -2   4       46.97       52.19      4.09 o 
  -4  -2   4        3.74        4.57      2.29 o 
  -3  -2   4      114.14      104.36      4.09 o 
  -2  -2   4      388.13      399.89      4.49 o 
  -1  -2   4       15.49       19.75      0.89 o 
   0  -2   4       53.40       47.48      1.23 o 
   1  -2   4     1271.54     1203.73      3.09 o 
   2  -2   4     1172.76     1163.87      4.10 o 
   3  -2   4       26.95       21.23      0.97 o 
   4  -2   4      538.40      512.44      4.28 o 
   5  -2   4      850.95      867.67      5.20 o 
   6  -2   4       92.26       83.39      1.99 o 
   7  -2   4       30.01       36.08      2.30 o 
  -5  -1   4       45.08       47.78      4.11 o 
  -4  -1   4        5.24        5.04      2.47 o 
  -3  -1   4     1253.56     1259.26     24.78 o 
  -2  -1   4     2964.52     3066.25     26.84 o 
  -1  -1   4      506.50      502.52      3.17 o 
   0  -1   4      190.85      203.53      2.31 o 
   1  -1   4      459.42      458.07      2.71 o 
   2  -1   4        0.06        0.85      0.46 o 
   3  -1   4       14.03       66.73      1.29 o 
   4  -1   4     1179.57     1200.72      7.71 o 
   5  -1   4      506.93      483.76      3.68 o 
   6  -1   4       90.27       85.03      1.88 o 
   7  -1   4       68.50       69.69      1.85 o 
  -5   0   4      122.20      121.64      5.46 o 
  -4   0   4      111.06       99.88      3.20 o 
  -3   0   4      208.92      201.09      3.90 o 
  -2   0   4     2081.23     2047.02     22.56 o 
  -1   0   4     3144.20     3353.64     36.43 o 
   0   0   4       10.55        8.76      0.30 o 
   1   0   4      418.89      454.43      2.36 o 
   2   0   4       81.44       73.99      0.99 o 
   3   0   4      936.53      962.08      3.68 o 
   4   0   4     3312.69     3442.13     15.43 o 
   5   0   4      376.20      363.67      2.96 o 
   6   0   4       11.57       13.24      1.22 o 
   7   0   4      174.98      167.39      2.40 o 
   8   0   4      341.96      355.77      4.59 o 
  -5   1   4      390.34      377.57      9.32 o 
  -4   1   4       68.08       66.55      2.78 o 
  -3   1   4       39.95       36.49      2.00 o 
  -2   1   4      184.56      189.03      8.99 o 
  -1   1   4      288.84      281.93      3.34 o 
   0   1   4        3.04        4.65      0.47 o 
   1   1   4      102.26      100.93      1.36 o 
   2   1   4      241.43      231.80      1.70 o 
   3   1   4     1077.75     1106.53      6.91 o 
   4   1   4        5.04        4.66      0.73 o 
   5   1   4       85.66      173.28      7.32 o 
   6   1   4      236.56      227.14      2.62 o 
   7   1   4       43.36       37.18      2.24 o 
   8   1   4      154.89      156.99      3.90 o 
  -5   2   4      838.20      903.71     14.73 o 
  -4   2   4      566.79      633.07      7.85 o 
  -3   2   4      233.23      230.01      4.40 o 
  -2   2   4       26.31       25.01      1.84 o 
  -1   2   4        0.01        0.36      0.64 o 
   0   2   4      204.67      182.93      1.37 o 
   1   2   4     1092.41     1095.03      5.73 o 
   2   2   4     4750.14     4792.92      8.11 o 
   3   2   4      428.62      430.58      4.88 o 
   4   2   4      235.02      254.53      2.46 o 
   5   2   4      632.54      600.56      5.17 o 
   6   2   4      109.89      141.19      4.90 o 
   7   2   4        4.53        4.18      1.64 o 
   8   2   4        1.82        5.16      2.26 o 
  -4   3   4      249.27      259.98      5.38 o 
  -3   3   4      151.44      162.22      4.58 o 
  -2   3   4       32.65       28.33      1.14 o 
  -1   3   4        2.85        4.53      0.80 o 
   0   3   4        9.01        7.59      0.87 o 
   1   3   4     1370.50     1412.73      9.11 o 
   2   3   4     1458.11     1585.02     19.69 o 
   3   3   4     1272.51     1116.07      4.41 o 
   4   3   4      321.81      304.95      3.06 o 
   5   3   4      372.26      331.17      3.80 o 
   6   3   4      963.68      928.42     12.19 o 
   7   3   4      156.82      162.48      3.36 o 
   8   3   4      115.88      109.82      3.18 o 
  -4   4   4       45.75       41.25      3.85 o 
  -3   4   4        1.21        1.06      2.49 o 
  -2   4   4      111.17      109.14      1.96 o 
  -1   4   4      311.43      294.73      3.19 o 
   0   4   4     1088.75     1127.63      5.76 o 
   1   4   4       27.22       32.05      1.19 o 
   2   4   4      463.68      501.92      4.33 o 
   3   4   4       60.82       66.22      3.40 o 
   4   4   4      358.76      357.10      3.35 o 
   5   4   4       13.98       27.64      2.46 o 
   6   4   4      325.90      318.14      4.19 o 
   7   4   4      197.07      202.14      3.20 o 
   8   4   4       19.30       19.82      2.67 o 
  -3   5   4       92.82       85.91      2.48 o 
  -2   5   4        9.77       10.61      1.63 o 
  -1   5   4     1247.68     1265.00      6.99 o 
   0   5   4     3356.52     3311.27     19.48 o 
   1   5   4      207.89      200.44      2.00 o 
   2   5   4      301.99      295.59      3.29 o 
   3   5   4      329.67      325.91      2.97 o 
   4   5   4       69.08       72.46      1.62 o 
   5   5   4      194.28      183.30      2.49 o 
   6   5   4      492.52      477.04      4.57 o 
   7   5   4      251.86      237.61      3.56 o 
   8   5   4      140.02      135.82      3.50 o 
  -2   6   4       87.39       92.20      2.20 o 
  -1   6   4      178.08      169.47      2.94 o 
   0   6   4      434.88      421.52      4.51 o 
   1   6   4      497.64      516.44      3.74 o 
   2   6   4       39.24       43.76      1.70 o 
   3   6   4      127.61      114.59      2.03 o 
   4   6   4      100.45      106.65      2.02 o 
   5   6   4       91.23       90.52      1.96 o 
   6   6   4      608.66      594.43      7.06 o 
   7   6   4      172.21      170.56      5.51 o 
  -1   7   4       16.66       18.09      2.71 o 
   0   7   4        4.67        4.48      1.67 o 
   1   7   4       10.18        6.93      1.82 o 
   2   7   4       60.60       55.40      1.46 o 
   3   7   4      443.75      440.16      5.88 o 
   4   7   4       83.43       83.46      1.97 o 
   5   7   4       40.38       39.87      1.91 o 
   6   7   4       47.04       46.70      2.09 o 
   7   7   4        7.09        5.88      2.28 o 
   0   8   4        9.32        8.57      2.55 o 
   1   8   4        0.67        2.92      1.89 o 
   2   8   4      123.40      127.86      2.13 o 
   3   8   4      345.92      347.81      3.89 o 
   4   8   4      790.41      819.34      5.90 o 
   5   8   4      170.18      163.52      2.89 o 
   6   8   4       82.89       91.93      2.97 o 
   2   9   4       11.07        7.10      2.34 o 
   3   9   4        9.48       10.87      1.84 o 
   4   9   4      139.16      133.69      2.80 o 
  -1  -8   5        6.36        4.69      4.62 o 
   0  -8   5       13.24       78.35      6.07 o 
   1  -8   5      207.71      213.93      7.58 o 
  -3  -7   5       20.02       16.53      4.63 o 
  -2  -7   5       15.93       18.96      4.38 o 
  -1  -7   5       55.49       51.94      4.58 o 
   0  -7   5      198.18      195.52      6.90 o 
   1  -7   5      140.35      138.81      5.96 o 
   2  -7   5      151.38      140.14      5.95 o 
   3  -7   5      224.43      227.39      7.43 o 
  -4  -6   5        4.56        4.87      4.07 o 
  -3  -6   5      146.94      180.95      6.44 o 
  -2  -6   5       53.11       47.05      3.90 o 
  -1  -6   5      209.16      200.25      6.64 o 
   0  -6   5       23.52       23.64      3.37 o 
   1  -6   5       61.45       65.59      4.48 o 
   2  -6   5       66.97       62.46      2.81 o 
   3  -6   5      164.22      156.33      4.12 o 
   4  -6   5      129.76      130.23      2.84 o 
  -4  -5   5        0.00        0.00      4.21 o 
  -3  -5   5       46.48       42.13      2.71 o 
  -2  -5   5      527.15      471.93      9.07 o 
  -1  -5   5      751.52      754.38     11.19 o 
   0  -5   5      101.02       87.16      4.28 o 
   1  -5   5       34.52       32.72      2.19 o 
   2  -5   5      274.37      267.90      4.65 o 
   3  -5   5      301.67      323.32      5.71 o 
   4  -5   5        2.50        3.38      1.78 o 
   5  -5   5        0.98        0.79      1.09 o 
  -4  -4   5       11.97       20.22      4.55 o 
  -3  -4   5       40.42       36.13      2.48 o 
  -2  -4   5       75.52       71.88      2.72 o 
  -1  -4   5        2.46        1.52      2.56 o 
   0  -4   5     1043.77     1028.76      9.73 o 
   1  -4   5      933.60      901.59      7.39 o 
   2  -4   5       27.82       29.61      3.07 o 
   3  -4   5      873.04      859.70      6.10 o 
   4  -4   5      338.41      436.92      6.70 o 
   5  -4   5       81.81       80.64      2.20 o 
   6  -4   5       24.98       24.29      2.66 o 
  -5  -3   5       31.22       36.37      5.35 o 
  -4  -3   5      463.56      474.02      9.71 o 
  -3  -3   5      989.38      910.93     12.18 o 
  -2  -3   5       75.24       63.74      2.36 o 
  -1  -3   5      377.76      364.82      3.71 o 
   0  -3   5       45.72       42.58      1.86 o 
   1  -3   5      354.57      345.59      4.43 o 
   2  -3   5        0.19       18.71      1.97 o 
   3  -3   5      388.97      345.45      3.13 o 
   4  -3   5      230.56      238.81      2.96 o 
   5  -3   5       10.87       15.16      1.60 o 
   6  -3   5       16.18       11.80      1.94 o 
  -5  -2   5        1.05        0.00      1.90 o 
  -4  -2   5      551.33      549.39     10.22 o 
  -3  -2   5     1004.54     1023.81     12.54 o 
  -2  -2   5      370.64      381.21      4.32 o 
  -1  -2   5        4.79        4.34      0.94 o 
   0  -2   5      274.44      279.76      4.31 o 
   1  -2   5      147.13      153.02      2.13 o 
   2  -2   5      334.89      300.77      2.31 o 
   3  -2   5      774.05      861.13      7.34 o 
   4  -2   5      255.94      252.01      2.84 o 
   5  -2   5        5.48        3.83      1.13 o 
   6  -2   5       20.05       20.45      1.79 o 
   7  -2   5      152.42      147.32      2.78 o 
  -5  -1   5        0.40        2.85      3.79 o 
  -4  -1   5       22.66       18.31      3.67 o 
  -3  -1   5       31.90       34.80      2.14 o 
  -2  -1   5      894.84      897.48     13.95 o 
  -1  -1   5      103.11      107.24      2.03 o 
   0  -1   5      105.66      108.80      1.91 o 
   1  -1   5      161.42      167.04      2.66 o 
   2  -1   5      112.27       98.11      1.16 o 
   3  -1   5      349.15      327.95      2.37 o 
   4  -1   5      439.62      420.54      3.06 o 
   5  -1   5      831.84      832.68      5.20 o 
   6  -1   5        0.11        1.88      1.10 o 
   7  -1   5      427.12      435.92      4.57 o 
  -4   0   5       49.42       44.17      2.69 o 
  -3   0   5        8.47        9.25      1.87 o 
  -2   0   5        6.93        9.16      1.58 o 
  -1   0   5       87.16       91.23      2.37 o 
   0   0   5     1052.22     1111.59      9.65 o 
   1   0   5      388.75      386.64      4.13 o 
   2   0   5       39.16       28.50      0.74 o 
   3   0   5      259.06      274.89      2.27 o 
   4   0   5        5.56       12.35      1.00 o 
   5   0   5      121.92      128.59      2.97 o 
   6   0   5      122.11      117.89      2.30 o 
   7   0   5       31.97       34.22      1.86 o 
  -4   1   5      243.11      226.71      4.99 o 
  -3   1   5       54.30       52.98      2.62 o 
  -2   1   5        3.95        2.91      1.43 o 
  -1   1   5      197.66      189.56      3.28 o 
   0   1   5      457.48      467.34      4.29 o 
   1   1   5     1864.37     1777.31      7.64 o 
   2   1   5      797.48      779.53      3.28 o 
   3   1   5      255.09      265.57      3.53 o 
   4   1   5      387.02      357.53      2.69 o 
   5   1   5      851.31      797.00      6.99 o 
   6   1   5      119.84      123.45      2.30 o 
   7   1   5        7.94        6.64      1.72 o 
   8   1   5      126.92      120.28      3.32 o 
  -4   2   5       26.45       25.78      3.50 o 
  -3   2   5       18.52       14.62      2.48 o 
  -2   2   5      194.25      192.59      4.73 o 
  -1   2   5       26.19       22.29      2.63 o 
   0   2   5       27.19       26.91      1.66 o 
   1   2   5       30.43       36.52      0.93 o 
   2   2   5     1181.79     1333.51     15.39 o 
   3   2   5     1785.09     1722.72      5.51 o 
   4   2   5       32.83       27.22      1.00 o 
   5   2   5      758.62      737.52      4.27 o 
   6   2   5      353.10      338.92      6.54 o 
   7   2   5       79.51       74.61      2.47 o 
   8   2   5      155.06      151.11      3.59 o 
  -3   3   5      115.94      117.80      5.21 o 
  -2   3   5      991.66     1001.25     13.55 o 
  -1   3   5     1051.00     1069.81     34.77 o 
   0   3   5        3.76        1.36      0.94 o 
   1   3   5      534.58      535.75      3.62 o 
   2   3   5        9.18        9.50      1.07 o 
   3   3   5       31.04      148.82      7.10 o 
   4   3   5       11.83        8.58      0.98 o 
   5   3   5      473.78      487.34      7.62 o 
   6   3   5      121.03      118.97      2.68 o 
   7   3   5        0.20        0.00      1.70 o 
   8   3   5       15.87       27.34      4.04 o 
  -3   4   5       27.26       23.58      4.75 o 
  -2   4   5      104.87      106.76      3.45 o 
  -1   4   5     1164.49     1178.31      9.78 o 
   0   4   5      692.81      683.34      6.54 o 
   1   4   5       26.22       33.26      1.32 o 
   2   4   5      243.63      248.82      3.29 o 
   3   4   5       58.76       56.78      1.34 o 
   4   4   5      282.10      277.03      3.08 o 
   5   4   5      687.00      648.57      6.20 o 
   6   4   5      688.06      685.41      6.13 o 
   7   4   5        2.27        3.29      1.96 o 
   8   4   5      134.19      140.98      3.51 o 
  -2   5   5       60.19       52.92      3.25 o 
  -1   5   5        6.16        3.88      1.46 o 
   0   5   5      282.06      278.24      4.39 o 
   1   5   5        0.37        0.00      0.62 o 
   2   5   5       56.01       48.28      1.55 o 
   3   5   5       36.33       34.47      1.39 o 
   4   5   5        1.62        2.24      1.01 o 
   5   5   5      178.87      166.72      2.75 o 
   6   5   5      264.05      263.54      3.59 o 
   7   5   5      222.58      212.40      3.44 o 
  -1   6   5        2.74        1.43      1.64 o 
   0   6   5        3.55        6.52      1.95 o 
   1   6   5       67.29       66.55      1.61 o 
   2   6   5      475.89      465.65      3.91 o 
   3   6   5      442.74      435.78      3.83 o 
   4   6   5      124.95      121.23      2.20 o 
   5   6   5       38.25       31.41      1.72 o 
   6   6   5      132.45      129.06      2.48 o 
   7   6   5       27.29       31.16      2.07 o 
   0   7   5        5.98        7.01      2.03 o 
   1   7   5        4.18        6.47      1.91 o 
   2   7   5       97.81       92.61      1.92 o 
   3   7   5      602.57      594.23      4.98 o 
   4   7   5      834.86      830.51      5.69 o 
   5   7   5       64.63       62.19      1.94 o 
   6   7   5      240.80      243.59      3.44 o 
   1   8   5       25.52       25.55      2.46 o 
   2   8   5       38.21       41.67      2.20 o 
   3   8   5        0.60        0.99      1.64 o 
   4   8   5       96.40       91.97      3.01 o 
   5   8   5      123.43      143.39      4.01 o 
  -1  -7   6      137.92      128.59      6.22 o 
   0  -7   6        6.74        2.94      4.99 o 
   1  -7   6        7.07        4.23      4.99 o 
   2  -7   6      145.74      180.90      6.84 o 
  -3  -6   6        2.91        2.20      4.64 o 
  -2  -6   6      317.50      294.39      8.30 o 
  -1  -6   6      735.82      731.50     12.55 o 
   0  -6   6      370.97      357.41      8.88 o 
   1  -6   6      202.52      198.79      6.77 o 
   2  -6   6      505.81      485.89      6.81 o 
   3  -6   6      227.81      250.40      5.29 o 
   4  -6   6        8.41        8.99      4.57 o 
  -3  -5   6        3.35        3.85      3.56 o 
  -2  -5   6        3.63        2.36      3.78 o 
  -1  -5   6      419.04      387.43      8.64 o 
   0  -5   6      378.42      361.99      8.32 o 
   1  -5   6        0.88        0.93      1.40 o 
   2  -5   6      428.74      432.85      6.07 o 
   3  -5   6      276.94      269.36      5.14 o 
   4  -5   6      103.86      114.55      5.48 o 
   5  -5   6      106.66       95.84      2.84 o 
  -4  -4   6      431.69      430.18     10.02 o 
  -3  -4   6      245.96      245.70      7.32 o 
  -2  -4   6        6.33        7.02      2.42 o 
  -1  -4   6       79.50       82.76      4.22 o 
   0  -4   6        4.56       40.87      8.37 o 
   1  -4   6       57.56       55.67      2.36 o 
   2  -4   6      430.54      416.89      5.65 o 
   3  -4   6      201.40      200.36      4.27 o 
   4  -4   6        9.23        8.31      2.16 o 
   5  -4   6       55.67       64.38      2.36 o 
   6  -4   6       20.37       24.81      2.57 o 
  -4  -3   6      519.66      514.69     10.68 o 
  -3  -3   6      757.77      769.75     11.96 o 
  -2  -3   6      125.07      112.06      5.89 o 
  -1  -3   6       87.74       87.34      2.18 o 
   0  -3   6      117.10      110.66      2.87 o 
   1  -3   6      380.05      405.42     19.75 o 
   2  -3   6      612.99      561.05      8.99 o 
   3  -3   6      953.70      939.03     11.58 o 
   4  -3   6      107.67      102.11      2.06 o 
   5  -3   6      139.17      142.04      2.62 o 
   6  -3   6      547.83      542.82      4.86 o 
  -4  -2   6       22.66       20.88      4.81 o 
  -3  -2   6      145.20      150.07      5.53 o 
  -2  -2   6        0.50        1.41      1.59 o 
  -1  -2   6       70.55       70.23      1.70 o 
   0  -2   6      321.62      322.30      3.53 o 
   1  -2   6       29.56       25.59      1.76 o 
   2  -2   6      131.01      132.34      4.28 o 
   3  -2   6      142.79      126.49      4.40 o 
   4  -2   6      200.68      210.43      2.65 o 
   5  -2   6       30.65       29.26      1.65 o 
   6  -2   6       79.87       82.34      1.98 o 
   7  -2   6      764.91      783.46      5.88 o 
  -4  -1   6       35.64       34.26      4.65 o 
  -3  -1   6        0.10        0.00      1.36 o 
  -2  -1   6       16.35       16.94      2.10 o 
  -1  -1   6      839.43      832.80     14.67 o 
   0  -1   6     1143.00     1224.96     11.21 o 
   1  -1   6      863.03      841.06      7.14 o 
   2  -1   6        1.72        1.95      1.63 o 
   3  -1   6      681.16      640.64      5.82 o 
   4  -1   6      415.16      402.39      3.03 o 
   5  -1   6       15.52       40.83      1.48 o 
   6  -1   6       37.89       38.53      1.70 o 
   7  -1   6      142.74      139.70      2.59 o 
  -4   0   6       10.68       13.11      2.99 o 
  -3   0   6       12.81       11.00      2.42 o 
  -2   0   6       32.58       34.62      2.00 o 
  -1   0   6       69.08       67.28      4.17 o 
   0   0   6      708.31      691.98      9.62 o 
   1   0   6     2317.15     2350.91     11.16 o 
   2   0   6      522.94      528.84      8.17 o 
   3   0   6      347.79      353.76      2.50 o 
   4   0   6     1063.56     1006.88      5.17 o 
   5   0   6      671.68      686.90      4.77 o 
   6   0   6      220.44      223.34      3.10 o 
   7   0   6       33.43       30.41      2.25 o 
  -3   1   6      525.16      494.45     10.08 o 
  -2   1   6      450.15      437.40      8.82 o 
  -1   1   6        1.73        4.44      2.09 o 
   0   1   6       48.78       46.17      2.97 o 
   1   1   6       16.39       17.22      1.70 o 
   2   1   6      311.81      383.19      4.67 o 
   3   1   6        1.79        3.64      0.80 o 
   4   1   6      727.40      722.53      6.37 o 
   5   1   6      692.49      692.70      4.70 o 
   6   1   6       21.69       17.98      1.62 o 
   7   1   6        4.61       15.73      1.78 o 
   8   1   6       89.76       81.62      3.07 o 
  -3   2   6      623.05      608.81     11.37 o 
  -2   2   6     1609.29     1432.69     16.29 o 
  -1   2   6      765.52      739.54     11.12 o 
   0   2   6       88.22       86.09      4.07 o 
   1   2   6      425.93      434.57      7.75 o 
   2   2   6       57.06       57.51      1.17 o 
   3   2   6      286.85      273.94      2.41 o 
   4   2   6     1837.81     1795.23      6.31 o 
   5   2   6      157.76      160.16      2.42 o 
   6   2   6       73.71       72.64      1.69 o 
   7   2   6      254.70      248.44      4.09 o 
   8   2   6       78.66       90.25      3.02 o 
  -3   3   6        5.46        4.69      4.11 o 
  -2   3   6      453.92      441.94      9.71 o 
  -1   3   6      612.21      602.67     10.42 o 
   0   3   6       20.10       19.90      2.85 o 
   1   3   6       96.98      102.15      4.36 o 
   2   3   6       47.99       48.96      1.24 o 
   3   3   6      771.99      784.69      4.21 o 
   4   3   6      458.13      578.86     15.83 o 
   5   3   6      387.29      344.92      3.12 o 
   6   3   6      106.59      102.53      2.27 o 
   7   3   6       52.35       45.94      2.20 o 
   8   3   6      411.94      420.64      5.74 o 
  -2   4   6        0.83        0.00      4.07 o 
  -1   4   6        6.06        4.98      3.16 o 
   0   4   6       56.14       46.41      3.70 o 
   1   4   6      214.42      215.53      2.90 o 
   2   4   6      917.57      910.89      7.32 o 
   3   4   6       32.37       35.06      1.23 o 
   4   4   6      150.31      164.05      2.23 o 
   5   4   6       15.14       19.56      1.93 o 
   6   4   6       52.88       52.10      1.87 o 
   7   4   6       36.03       39.15      2.36 o 
   8   4   6       15.61       15.27      2.40 o 
  -1   5   6        1.74        0.25      0.83 o 
   0   5   6        4.86        2.90      2.96 o 
   1   5   6      952.59      949.20      7.37 o 
   2   5   6     1509.25     1471.76      7.43 o 
   3   5   6      297.05      284.57      3.39 o 
   4   5   6       14.46       12.35      1.52 o 
   5   5   6      510.33      483.94      4.62 o 
   6   5   6      409.82      402.68      4.46 o 
   7   5   6       16.55       18.64      2.25 o 
  -1   6   6        2.04        0.00      2.28 o 
   0   6   6       20.33       16.09      2.66 o 
   1   6   6       77.60       69.43      2.09 o 
   2   6   6       12.07       11.32      1.57 o 
   3   6   6      428.84      417.80      3.89 o 
   4   6   6      287.87      297.70      3.39 o 
   5   6   6       71.29       64.33      1.94 o 
   6   6   6      423.65      406.33      4.21 o 
   7   6   6      164.22      173.54      3.06 o 
   1   7   6       13.05       14.19      2.24 o 
   2   7   6      263.01      254.13      3.08 o 
   3   7   6       32.17       32.37      2.06 o 
   4   7   6       12.95       11.32      1.81 o 
   5   7   6       30.78       31.20      2.20 o 
   6   7   6      144.31      137.75      2.77 o 
   3   8   6      127.85      125.36      2.40 o 
   4   8   6       87.91       91.62      2.56 o 
  -1  -6   7      105.45      112.06      6.05 o 
   0  -6   7        3.70        6.20      3.99 o 
   1  -6   7      204.27      206.60      7.16 o 
   2  -6   7       60.42       59.14      4.26 o 
   3  -6   7        5.04        6.55      3.41 o 
  -2  -5   7       77.98       81.09      5.15 o 
  -1  -5   7       49.80       43.98      4.84 o 
   0  -5   7      330.34      305.95      8.22 o 
   1  -5   7      259.96      256.94      5.50 o 
   2  -5   7       69.90       58.85      3.20 o 
   3  -5   7       52.16       53.99      4.61 o 
   4  -5   7       80.85       77.49      5.36 o 
  -3  -4   7       25.28       25.22      5.05 o 
  -1  -4   7       99.27       96.82      4.70 o 
   0  -4   7       84.33       82.93      2.96 o 
   1  -4   7        1.62       22.56      3.39 o 
   2  -4   7      423.36      419.40      6.06 o 
   3  -4   7      325.77      341.27      7.92 o 
   4  -4   7       11.03        9.87      3.18 o 
   5  -4   7      287.59      294.13      8.49 o 
  -3  -3   7       22.38       35.14      5.56 o 
  -2  -3   7      228.37      233.65      6.79 o 
  -1  -3   7      508.94      511.40      9.05 o 
   0  -3   7        8.30        7.38      1.94 o 
   1  -3   7       18.35       15.36      2.06 o 
   2  -3   7       21.44       23.06      3.08 o 
   3  -3   7        7.71        6.91      2.83 o 
   4  -3   7       74.41       72.82      4.28 o 
   5  -3   7        1.24        0.00      8.01 o 
   6  -3   7      280.25      283.49      3.51 o 
  -3  -2   7       26.96       23.58      5.12 o 
  -2  -2   7      333.26      345.29      5.56 o 
  -1  -2   7      228.63      232.55      3.50 o 
   0  -2   7      579.48      588.60      6.17 o 
   1  -2   7      246.45      239.75      5.95 o 
   2  -2   7      331.40      329.93      7.01 o 
   3  -2   7      768.67      769.79     10.70 o 
   4  -2   7      140.15      133.50      5.12 o 
   5  -2   7       19.59       33.12      2.24 o 
   6  -2   7       27.79       28.69      2.01 o 
  -3  -1   7      121.89      135.25      5.75 o 
  -2  -1   7       56.81       52.32      3.75 o 
  -1  -1   7       53.92       48.96      3.26 o 
   0  -1   7      609.41      598.67     10.31 o 
   1  -1   7      653.48      674.84     18.09 o 
   2  -1   7        1.82        1.24      2.06 o 
   3  -1   7      652.56      638.56      9.53 o 
   4  -1   7      370.81      362.81      7.54 o 
   5  -1   7       18.57       18.09      1.68 o 
   6  -1   7       62.46       55.97      1.91 o 
   7  -1   7      422.37      397.41      4.63 o 
  -3   0   7      682.04      709.54     12.54 o 
  -2   0   7        1.34        1.34      2.69 o 
  -1   0   7       78.63       70.12      3.87 o 
   0   0   7      103.94      107.75      3.12 o 
   1   0   7        2.64        2.03      1.43 o 
   2   0   7      111.87      135.18      3.13 o 
   3   0   7      406.39      379.96      7.30 o 
   4   0   7      141.41      135.42      2.43 o 
   5   0   7       90.82       81.93      1.88 o 
   6   0   7        2.99        1.95      1.44 o 
   7   0   7       14.97       11.33      2.02 o 
  -3   1   7      226.69      220.43      7.44 o 
  -2   1   7      746.26      719.21     12.04 o 
  -1   1   7       15.91       17.50      3.48 o 
   0   1   7      140.92      143.41      5.04 o 
   1   1   7      179.09      181.61      4.54 o 
   2   1   7      178.31      184.02      3.67 o 
   3   1   7      706.64      828.78      7.34 o 
   4   1   7      315.00      304.52      3.01 o 
   5   1   7      166.24      173.28      2.55 o 
   6   1   7      103.87       99.88      2.18 o 
   7   1   7      458.77      456.58      4.70 o 
  -2   2   7      127.63      120.52      5.56 o 
  -1   2   7        5.77        5.57      3.00 o 
   0   2   7      196.96      183.39      6.00 o 
   1   2   7       47.51       64.96      3.78 o 
   2   2   7        5.56        4.18      2.02 o 
   3   2   7        5.19        6.10      1.64 o 
   4   2   7      383.63      409.30      3.24 o 
   5   2   7      545.37      530.05      3.87 o 
   6   2   7       19.60       19.11      1.73 o 
   7   2   7      263.49      272.52      4.33 o 
  -2   3   7        0.04        0.00      0.25 o 
  -1   3   7      124.34      123.39      5.62 o 
   0   3   7      466.01      454.94      9.48 o 
   1   3   7      606.19      602.65     10.46 o 
   2   3   7       33.87       40.38      3.25 o 
   3   3   7       51.66       48.64      1.36 o 
   4   3   7      108.00      108.76      1.87 o 
   5   3   7       76.89      112.45      2.65 o 
   6   3   7        5.54        4.22      1.44 o 
   7   3   7        2.72       40.32      6.57 o 
  -1   4   7        2.93        0.10      0.39 o 
   0   4   7       40.38       41.75      3.85 o 
   1   4   7      327.40      335.14      8.42 o 
   2   4   7      741.82      730.38     11.76 o 
   3   4   7      454.01      442.11      4.03 o 
   4   4   7      243.19      224.30      2.70 o 
   5   4   7      683.22      689.38      5.51 o 
   6   4   7      244.66      237.43      3.44 o 
   7   4   7       38.79       33.99      2.36 o 
   0   5   7       61.50       59.03      4.92 o 
   1   5   7      148.25      145.67      6.04 o 
   2   5   7      172.74      170.40      6.00 o 
   3   5   7      262.43      256.66      3.38 o 
   4   5   7       17.41       16.27      1.78 o 
   5   5   7      333.30      308.10      3.85 o 
   6   5   7      106.78      101.15      2.52 o 
   7   5   7       27.87       26.58      2.50 o 
   1   6   7       51.74       48.50      4.95 o 
   2   6   7      147.58      170.97      3.38 o 
   3   6   7        7.91       11.09      1.96 o 
   4   6   7       96.12       91.06      2.36 o 
   5   6   7      346.13      339.52      5.18 o 
   6   6   7      186.81      170.18      3.27 o 
   2   7   7       37.81       32.94      2.26 o 
   3   7   7       23.48       23.29      2.55 o 
   4   7   7       40.19       37.92      2.38 o 
   5   7   7      334.88      331.14      4.02 o 
   0  -5   8       19.57       16.96      5.41 o 
   1  -5   8      110.16      111.35      5.72 o 
   2  -5   8       48.74       45.04      3.81 o 
   3  -5   8       31.85       35.28      5.23 o 
  -1  -4   8      324.54      321.83      8.34 o 
   0  -4   8       50.82       49.32      4.45 o 
   1  -4   8      223.39      225.82      4.91 o 
   2  -4   8      251.27      297.99      7.57 o 
   3  -4   8       13.25       14.45      4.16 o 
   4  -4   8        0.21        1.27      3.58 o 
   0  -3   8      365.52      375.82      7.98 o 
   1  -3   8       85.28       75.41      4.09 o 
   2  -3   8      669.20      679.49     10.82 o 
   3  -3   8      365.98      386.18      8.52 o 
   4  -3   8       43.56       40.95      4.09 o 
   5  -3   8      171.21      158.75      6.54 o 
  -2  -2   8       13.89       11.47      3.89 o 
  -1  -2   8       17.40       13.96      3.81 o 
   0  -2   8       78.83       73.57      4.00 o 
   1  -2   8        0.12        5.77      2.79 o 
   2  -2   8      391.33      392.79      8.24 o 
   3  -2   8      161.08      157.01      5.60 o 
   4  -2   8       34.55       36.23      4.06 o 
   5  -2   8        6.00        3.78      3.48 o 
   6  -2   8       53.62       53.98      6.04 o 
  -2  -1   8        1.80        2.36      4.21 o 
  -1  -1   8      179.33      178.67      6.01 o 
   0  -1   8       51.26       58.09      2.57 o 
   1  -1   8      245.00      249.58      6.60 o 
   2  -1   8      543.82      567.96      9.65 o 
   3  -1   8      513.84      517.07      9.35 o 
   4  -1   8        0.08        0.87      2.71 o 
   5  -1   8      264.42      252.60      7.17 o 
   6  -1   8      270.19      274.94      7.87 o 
  -2   0   8       19.68       18.29      5.19 o 
  -1   0   8       22.13       19.51      4.05 o 
   0   0   8      153.07      152.53      5.44 o 
   1   0   8       51.95       57.25      2.54 o 
   2   0   8      414.17      397.30      8.10 o 
   3   0   8      695.97      691.99     10.57 o 
   4   0   8      176.12      170.98      5.63 o 
   5   0   8       66.99       62.72      4.08 o 
   6   0   8      389.44      398.54      4.28 o 
   7   0   8      686.26      696.26      7.16 o 
  -2   1   8        4.04        3.94      4.00 o 
  -1   1   8      346.26      330.73      8.50 o 
   0   1   8      272.28      284.39      7.56 o 
   1   1   8       41.83       41.78      2.48 o 
   2   1   8        2.43        3.32      1.98 o 
   3   1   8       40.63       42.16      2.30 o 
   4   1   8        2.43        3.73      3.42 o 
   5   1   8       85.94       84.16      4.28 o 
   6   1   8       62.22       66.47      2.08 o 
   7   1   8      408.47      403.39      4.55 o 
  -1   2   8      325.95      327.25      8.95 o 
   0   2   8      671.30      724.25     12.12 o 
   1   2   8      832.68      800.71     12.28 o 
   2   2   8        5.03        4.32      1.91 o 
   3   2   8      580.00      571.59      6.90 o 
   4   2   8      594.67      568.52      6.86 o 
   5   2   8      112.63      116.33      2.66 o 
   6   2   8       89.14       80.79      2.12 o 
   7   2   8       15.31       25.66      3.30 o 
  -1   3   8        9.44        8.52      5.19 o 
   0   3   8       78.99       74.47      4.77 o 
   1   3   8      415.50      459.13      9.94 o 
   2   3   8      317.51      304.95      7.94 o 
   3   3   8       34.57       75.87      3.07 o 
   4   3   8      547.33      541.51      6.95 o 
   5   3   8      680.37      683.08      4.72 o 
   6   3   8        6.08       11.49      2.13 o 
   7   3   8       43.68       37.80      2.84 o 
   0   4   8      129.53      141.05      6.18 o 
   1   4   8       77.12       72.20      4.78 o 
   2   4   8        4.42        6.04      3.81 o 
   3   4   8        5.38        4.50      3.16 o 
   4   4   8      728.95      824.59      8.80 o 
   5   4   8       71.51       66.02      2.08 o 
   6   4   8       83.71       80.49      2.30 o 
   7   4   8       39.39       38.27      2.73 o 
   1   5   8      149.47      136.35      6.24 o 
   2   5   8       31.87       30.76      5.30 o 
   3   5   8      417.99      412.63     10.02 o 
   4   5   8      555.21      545.64      6.37 o 
   5   5   8      210.14      205.68      3.35 o 
   6   5   8        4.40        3.15      2.02 o 
   2   6   8      126.43      111.33      6.07 o 
   3   6   8       43.45       41.05      5.11 o 
   4   6   8        0.32        1.98      2.02 o 
   5   6   8      131.15      128.15      3.63 o 
   1  -4   9      257.34      262.27      7.55 o 
   2  -4   9      170.91      172.13      6.39 o 
   3  -4   9        1.20       12.83      4.81 o 
   0  -3   9       23.74       24.67      5.57 o 
   1  -3   9      227.51      254.28      7.28 o 
   2  -3   9        9.70        7.44      3.81 o 
   3  -3   9        1.49        2.85      3.60 o 
   4  -3   9       24.67       25.43      4.93 o 
   0  -2   9      159.22      189.96      6.59 o 
   1  -2   9       64.50       60.39      4.74 o 
   2  -2   9      370.13      396.93      8.90 o 
   3  -2   9      117.21      122.23      5.47 o 
   4  -2   9       79.59       74.73      4.86 o 
   5  -2   9      379.25      393.67      9.58 o 
   1  -1   9        2.77        2.28      4.21 o 
   2  -1   9      165.50      159.49      5.91 o 
   3  -1   9      213.42      217.70      6.90 o 
   4  -1   9       40.25       35.98      4.53 o 
   5  -1   9      117.59      125.12      5.69 o 
   6  -1   9      521.59      525.32     11.15 o 
   0   0   9       30.01       33.64      4.80 o 
   1   0   9        0.22        0.05      0.66 o 
   2   0   9      232.22      231.86      6.90 o 
   3   0   9      112.58      115.40      5.23 o 
   4   0   9       15.35       17.84      4.53 o 
   5   0   9        0.64        0.25      3.63 o 
   6   0   9       73.42       67.92      5.59 o 
   0   1   9      725.82      747.11     12.94 o 
   1   1   9      226.68      228.82      7.00 o 
   2   1   9      108.15      117.43      6.50 o 
   3   1   9      683.06      682.92     11.33 o 
   4   1   9      237.95      232.86      6.94 o 
   5   1   9       32.18       39.95      4.80 o 
   6   1   9       29.30       30.37      5.44 o 
   0   2   9       24.30       23.82      5.75 o 
   1   2   9      159.83      171.08      6.40 o 
   2   2   9        2.56        1.12      2.57 o 
   3   2   9      226.82      259.21     11.03 o 
   4   2   9      151.39      145.62      5.59 o 
   5   2   9       23.99       18.44      5.14 o 
   6   2   9       89.69       80.77      5.09 o 
   1   3   9       57.87       60.51      5.11 o 
   2   3   9       62.06       63.78      5.48 o 
   3   3   9      350.44      348.58      6.16 o 
   4   3   9       61.47       95.60      5.20 o 
   5   3   9        1.81        3.29      2.80 o 
   6   3   9       70.93       65.56      5.65 o 
   2   4   9       28.74       31.84      5.16 o 
   3   4   9      110.36      112.10      5.77 o 
   4   4   9      413.56      403.75      7.92 o 
   5   4   9      264.97      255.79      5.41 o 
   6   4   9       61.36       56.73      3.28 o 
   3   5   9       59.17       59.38      4.76 o 
   4   5   9       39.77       28.52      5.66 o 
   5   5   9       63.73       57.34      5.97 o 
   2  -1  10      407.02      428.66      9.91 o 
   3  -1  10      140.82      139.77      6.17 o 
   4  -1  10       34.78       39.53      5.78 o 
   2   0  10      446.66      461.26     10.31 o 
   3   0  10      176.90      190.34      7.02 o 
   4   0  10       69.97       65.43      6.00 o 
   2   1  10      185.72      184.85      7.04 o 
   3   1  10      158.10      155.21      6.31 o 
   4   1  10        2.77        3.66      4.25 o 
   5   1  10       58.34       63.05      5.80 o 
   2   2  10      333.04      380.95      9.69 o 
   3   2  10      448.59      442.12     10.53 o 
   4   2  10        5.83        6.92      4.87 o 
   5   2  10      290.22      292.08      8.28 o 
   4   3  10       99.35       94.95      4.32 o 
                                                 
